# Supplementary material for: Physiology, Metabolomics, and Transcriptomics Reveal Effects of AMF and Chaetomium globosum Co-Inoculation on Growth and Medicinal Compounds in Astragalus membranaceus
Source: Metabolites. 2026 May 3;16(5):313. doi: 10.3390/metabo16050313 (PMC13208801; doi:10.3390/metabo16050313)
Supplement: Supplementary file 1 [file metabolites-16-00313-s001.zip]

Archive with 5 entries (5 files):
- Supplementary File S1.pdf
- Supplementary File S2.pdf
- Supplementary File S3.pdf
- Supplementary File S4..pdf
- Supplementary File S5.xlsx
