# Supplementary material for: Physiology, Metabolomics, and Transcriptomics Reveal Effects of AMF and Chaetomium globosum Co-Inoculation on Growth and Medicinal Compounds in Astragalus membranaceus
Source: Metabolites. 2026 May 3;16(5):313. doi: 10.3390/metabo16050313 (PMC13208801; doi:10.3390/metabo16050313)
Supplement: Supplementary file 1 [file metabolites-16-00313-s001.zip › Supplementary File S5.xlsx]

## Sheet: A_AQ3_vs_A_CK
ID	A_CK-1_fpkm	A_CK-2_fpkm	A_CK-3_fpkm	A_AQ3-1_fpkm	A_AQ3-2_fpkm	A_AQ3-3_fpkm	log2FoldChange
IMPGAME1N349749	11.5229	8.1658	8.9664	239.754	219.358	192.928	4.75782
IMPGAME1N252989	3.4236	5.0873	4.9085	206.644	194.68	200.44	5.729
IMPGAME1N339912	364.609	399.218	316.897	7.6533	6.1682	7.868	-5.38716
IMPGAME1N56194	26.846	24.4504	26.7481	634.686	626.44	461.001	4.70953
IMPGAME1N7358	60.1547	54.4002	63.0724	0.5954	0.4553	0.6964	-6.41446
IMPGAME1N16131	10.2315	6.902	8.3495	391.407	352.709	263.413	5.55513
IMPGAME1N346658	9.1338	7.814	8.8378	73.669	69.4021	67.633	3.27686
IMPGAME1N43302	33.6146	33.0551	29.6933	304.87	306.469	259.168	3.4219
IMPGAME1N20015	2.3098	1.402	1.7722	89.2133	84.695	66.7961	5.70475
IMPGAME1N276818	131.238	112.719	99.921	6.906	6.7795	5.9253	-3.88166
IMPGAME1N43831	95.169	78.5357	82.7136	1046.48	1204.63	928.983	3.88224
IMPGAME1N117876	0.8601	1.0867	1.474	67.1026	56.217	55.2127	5.94515
IMPGAME1N95714	6.7609	6.4576	6.7028	67.9943	79.9482	84.5134	3.79077
IMPGAME1N162183	1819.09	1794.29	1585.75	75.3465	55.9309	49.1056	-4.60238
IMPGAME1N118536	21.9589	22.5406	27.2222	412.562	365.09	324.983	4.18312
IMPGAME1N336404	18.0777	17.7783	19.285	169.597	190.045	192.093	3.56793
IMPGAME1N337764	13.9824	12.734	16.4216	166.898	151.863	151.285	3.68844
IMPGAME1N61996	345.067	286.784	261.223	7.7668	10.024	10.5385	-4.74078
IMPGAME1N111199	11.9384	13.0166	10.8683	187.734	151.369	137.68	3.97771
IMPGAME1N132831	6.0513	5.9444	6.0562	38.239	38.167	36.0265	2.88421
IMPGAME1N254638	44.8146	42.9125	47.1372	249.361	240.158	254.495	2.70822
IMPGAME1N100045	22.8875	19.0934	26.9699	657.456	522.739	458.209	4.8128
IMPGAME1N110663	6.5948	5.8742	7.5681	98.7219	86.0976	78.9805	3.96215
IMPGAME1N349933	364.892	385.959	455.346	3.7155	4.4094	7.0332	-6.07884
IMPGAME1N65169	19.142	16.9621	16.8889	217.276	186.206	158.688	3.65357
IMPGAME1N33425	16.3306	17.6075	16.3899	94.2041	90.3933	93.8368	2.71205
IMPGAME1N271741	19.4397	16.953	18.7102	188.287	151.415	143.532	3.37743
IMPGAME1N125413	155.034	207.277	181.865	5.0653	5.0257	6.2455	-4.82174
IMPGAME1N235424	85.4569	102.591	91.6832	0.3212	0.3869	0.1449	-8.11429
IMPGAME1N57740	41.492	30.9853	38.8472	271.292	259.157	262.584	3.08059
IMPGAME1N157443	22.6002	18.27	19.0239	111.861	100.209	110.476	2.67695
IMPGAME1N314362	1.3875	0.7596	1.3389	83.9907	90.0086	99.2166	6.53582
IMPGAME1N103535	76.112	58.502	62.1984	500.037	521.58	441.713	3.14486
IMPGAME1N36238	0.4834	0.4437	0.784	56.704	53.6132	34.2494	6.64153
IMPGAME1N25190	1.4791	0.8097	0.9244	45.8465	49.8621	50.962	5.75466
IMPGAME1N86443	11.0331	10.5638	13.2743	112.466	115.755	119.639	3.56225
IMPGAME1N238896	66.3961	61.6459	71.9721	477.572	486.35	424.035	3.03947
IMPGAME1N154008	9.4303	7.852	9.8863	82.7681	72.0496	70.0345	3.29396
IMPGAME1N244664	0.8379	0.2379	0.7187	71.3643	70.875	57.2074	7.04228
IMPGAME1N282364	1.3477	1.3549	1.2296	367.859	313.698	121.403	7.91878
novel.7456	0.9628	0.6852	0.8494	93.6218	94.3258	57.2464	6.86387
IMPGAME1N285996	1158.07	989.235	1262.78	7013.5	7206.47	7250.41	2.89949
IMPGAME1N232375	33.0162	32.6186	32.1764	200.414	164.512	166.334	2.68531
IMPGAME1N246321	0.4303	0.1767	0.2373	36.8609	54.2161	32.2936	7.44007
IMPGAME1N346802	118.135	119.037	92.1282	9.933	9.4336	8.6231	-3.30808
IMPGAME1N118376	2.4929	1.8197	1.702	85.9463	75.8251	88.8789	5.6233
IMPGAME1N276969	12.9668	8.7817	11.6751	120.849	141.139	118.18	3.75847
IMPGAME1N136295	16.5695	11.1106	15.199	194.252	157.31	155.43	3.8115
IMPGAME1N347455	0.1467	0.1428	0.0539	14.955	16.081	16.6855	7.35658
IMPGAME1N4286	1.7322	1.0599	2.1351	104.303	96.3536	69.77	6.02438
IMPGAME1N238618	4.4412	3.9023	4.6562	66.3563	83.178	92.9443	4.46777
IMPGAME1N242778	0.6764	0.8261	0.4017	22.0539	22.8916	24.281	5.43007
IMPGAME1N242049	0.8009	0.4677	1.0011	48.0504	62.8806	63.0303	6.50782
IMPGAME1N244406	16.1869	21.4145	16.4652	195.079	178.418	167.489	3.56407
IMPGAME1N125044	19.129	17.72	20.9001	245.756	262.322	183.294	3.82675
IMPGAME1N157201	12.3577	11.0294	13.197	205.719	179.97	132.496	4.06827
IMPGAME1N194308	968.778	825.286	915.512	185.679	175.677	180.334	-2.0758
IMPGAME1N48321	18.5985	19.7993	23.7206	185.652	191.99	168.388	3.37766
IMPGAME1N345499	15.1259	16.0605	14.3984	70.4719	75.1908	71.2299	2.49551
IMPGAME1N240465	4.167	2.9251	4.0039	81.4533	72.2197	52.4477	4.46301
IMPGAME1N117832	0.3853	0.1406	0.2266	25.1155	19.0139	16.3941	6.5742
IMPGAME1N312431	85.5196	70.0933	63.5499	1.1547	1.5195	1.5324	-5.48293
IMPGAME1N28735	29.6684	27.2741	24.5843	0.9024	0.909	1.3572	-4.4494
novel.5752	0.1299	0.122	0.215	7.348	8.121	6.5715	5.8108
IMPGAME1N233924	3.0397	2.1316	2.8251	34.5658	30.6782	29.6429	3.81573
IMPGAME1N97719	11.1845	11.8103	12.2724	55.7695	60.4164	64.2547	2.59854
IMPGAME1N169318	0.607	0.2848	0.4782	73.2614	71.5453	83.0797	7.61487
IMPGAME1N77982	22.6838	25.7255	21.8851	1.6401	1.5031	1.4478	-3.68901
IMPGAME1N117907	2.4001	1.9834	2.9717	110.563	94.4233	57.0636	5.39751
IMPGAME1N239613	5.179	4.4768	5.5185	51.4543	40.5474	39.6559	3.36137
IMPGAME1N47107	1.8075	0.9895	1.2899	47.7387	58.3626	74.3492	5.71177
IMPGAME1N339318	1.1671	0.7911	0.9194	58.0745	60.091	101.322	6.49857
IMPGAME1N121372	4.1319	6.463	4.092	104.008	130.727	109.474	4.79593
IMPGAME1N105959	329.171	459.267	355.274	25.8681	22.8328	27.9494	-3.66001
IMPGAME1N87362	21.9043	23.091	41.9302	1433.34	1447.58	986.237	5.7105
IMPGAME1N351999	54.1274	27.0204	45.1418	920.661	881.996	749.293	4.59029
IMPGAME1N48156	2.6068	1.9028	6.2291	534.677	555.334	400.091	7.35353
IMPGAME1N42170	48.6345	67.3887	51.9757	2.3175	1.88	2.2406	-4.45973
IMPGAME1N309201	16.369	11.7177	13.1431	0.7432	0.6601	0.631	-4.08363
IMPGAME1N116040	28.1267	21.4298	28.9713	406.15	346.473	261.047	3.93591
IMPGAME1N196608	96.1187	95.4319	88.6334	253.906	240.511	247.779	1.65074
IMPGAME1N81138	1.1964	0.9769	0.8945	49.6087	36.8319	24.9392	5.42878
IMPGAME1N121371	4.3668	5.4644	3.1648	86.2309	87.3725	80.5352	4.53592
IMPGAME1N327850	1.6303	1.1603	1.5283	65.2412	50.8462	45.743	5.47302
IMPGAME1N238350	9.1352	6.5785	7.3625	100.903	100.348	71.3075	3.81239
IMPGAME1N43301	1.9822	1.8777	1.6211	24.0472	22.4131	32.508	4.09471
IMPGAME1N99857	32.3792	25.7838	28.9677	210.226	197.029	157.966	2.94565
IMPGAME1N117908	0.823	0.2575	0.2593	142.738	115.382	114.859	8.33876
IMPGAME1N249785	58.56	59.4285	38.1526	1.9131	1.5784	2.1284	-4.54441
IMPGAME1N334140	11.8279	14.6445	14.861	228.518	210.607	150.042	4.07363
IMPGAME1N255697	39.8604	23.7231	43.2598	1174.44	1106.41	716.009	5.05762
IMPGAME1N165590	489.036	444.806	528.026	69.3005	64.1193	54.9693	-2.71153
IMPGAME1N275620	7.8848	5.8493	8.0973	76.3544	66.4327	58.0205	3.44756
IMPGAME1N2037	8	4.7813	5.7022	110.255	109.247	77.1469	4.25773
IMPGAME1N5865	2.4189	1.2698	1.8272	31.6456	28.7164	34.5399	4.35305
IMPGAME1N252491	69.237	83.2832	86.4527	0.5076	0.8734	0.8724	-6.54974
IMPGAME1N241123	0.1545	0.2115	0.4261	39.789	33.1264	21.2579	7.13846
IMPGAME1N47108	69.9452	66.1903	102.017	1922.69	1620.76	1182.48	4.54904
IMPGAME1N237891	22.015	20.5887	20.4999	1.2237	1.2326	1.1671	-3.87812
IMPGAME1N64100	0.4019	0.4062	0.2046	14.7626	16.1217	25.3041	6.04097
IMPGAME1N112244	2.2464	1.9303	2.1325	48.4856	40.9608	28.3999	4.46938
IMPGAME1N11549	98.8275	101.625	90.6056	473.934	508.462	407.301	2.50159
IMPGAME1N95662	5.5296	3.3024	4.4352	44.8324	38.8325	39.3776	3.46405
IMPGAME1N159171	0.5086	0.2488	0.6086	30.3635	24.9641	17.1937	5.97613
IMPGAME1N234469	20.1035	11.6219	27.7145	1029.67	1131.59	669.973	5.819
IMPGAME1N339170	25.8085	23.4285	28.0795	129.336	146.875	127.131	2.62858
IMPGAME1N239768	21.5656	24.1543	30.5267	204.366	190.879	204.134	3.21314
IMPGAME1N112836	2.4084	4.4626	7.5598	305.773	331.887	300.707	6.25667
IMPGAME1N51800	38.6543	30.2716	28.8023	503.326	512.996	309.057	4.01338
IMPGAME1N251365	0.903	0.6413	0.4845	14.65	15.6294	13.2343	4.66869
IMPGAME1N15173	102.175	108.445	107.133	564.984	587.142	463.462	2.59
IMPGAME1N231192	7.659	6.225	6.0237	80.1776	73.4251	50.8189	3.60961
IMPGAME1N334815	9.8178	9.8924	7.1078	138.219	143.021	91.6373	4.04644
IMPGAME1N333031	37.6595	37.7832	51.8422	1858.27	1780.75	856.003	5.38243
IMPGAME1N278232	0.6337	0.449	0.6578	17.6926	22.5708	25.0378	5.47559
IMPGAME1N83321	0.1467	0	0.4315	50.6328	42.1414	43.0174	8.13314
IMPGAME1N48358	60.6351	47.4443	54.9059	282.914	220.512	259.152	2.47261
IMPGAME1N335471	23.8438	21.9394	23.7027	87.0028	85.0573	75.4623	2.07834
IMPGAME1N277029	5.4159	2.8485	6.4164	118.145	110.465	138.39	4.89013
IMPGAME1N50894	50.7781	44.9124	33.5269	0.3253	0.1244	0.598	-6.68233
novel.1916	0.4669	0.3408	0.1717	27.6335	33.2262	28.2099	6.74272
IMPGAME1N3049	56.4867	59.1292	53.0268	272.639	334.314	273.766	2.63124
IMPGAME1N202595	56.0701	43.9883	57.6001	412.091	415.389	317.425	3.10721
IMPGAME1N100419	2.448	1.3684	3.254	91.3642	86.2189	62.337	5.32927
IMPGAME1N62860	1.9996	3.6969	1.9703	62.66	59.4342	81.5875	4.97018
IMPGAME1N5766	0.8567	0.0853	0.4724	143.033	168.408	83.784	8.38102
IMPGAME1N75128	33.6246	14.7755	28.7789	668.209	594.033	521.242	4.78358
IMPGAME1N194826	3.7722	1.8515	2.3431	43.8395	44.0667	48.2846	4.34696
IMPGAME1N338701	20.6986	17.7473	22.2673	180.725	160.172	247.835	3.52133
IMPGAME1N51196	38.0945	39.4232	41.2342	166.476	148.297	180.661	2.30318
IMPGAME1N251262	8.9315	13.1102	14.6679	196.23	160.924	152.98	4.03039
novel.3371	0.2683	0	0.1268	33.0489	32.1335	40.8453	8.28193
IMPGAME1N77902	0.4784	0.5084	0.7914	13.4375	11.6086	16.753	4.79703
IMPGAME1N241859	95.5981	114.132	89.5007	645.576	748.441	581.042	2.96753
IMPGAME1N109038	4.8183	7.4881	4.514	128.207	132.89	89.3309	4.62368
IMPGAME1N48183	21.7623	21.8394	24.6271	95.9789	85.6698	86.7807	2.21847
IMPGAME1N107938	349.014	194.626	191.713	12.5774	12.7791	13.4891	-3.98291
IMPGAME1N104162	33.5055	21.1422	18.6688	301.8	280.988	394.022	3.99266
IMPGAME1N116332	31.8062	29.8135	26.0537	99.6134	98.9285	90.8388	1.97058
IMPGAME1N110444	0.5944	0.7438	0.6555	38.9865	51.6937	58.8823	6.4789
IMPGAME1N285997	10.2266	6.5186	12.3906	158.877	183.499	246.185	4.58247
IMPGAME1N195938	4.2596	3.0932	2.9209	25.5368	25.368	22.7171	3.09147
IMPGAME1N279855	46.7766	47.7496	41.181	6.1217	4.8499	5.9253	-2.75519
IMPGAME1N95487	24.3427	25.8471	25.6165	83.3804	77.9024	81.8075	1.92438
IMPGAME1N241912	4.6136	4.9836	4.6775	35.4572	41.9503	30.3482	3.16181
IMPGAME1N150687	0.7978	0.7517	1.0231	9.8104	10.4624	10.0343	3.80399
IMPGAME1N97751	0.3184	0.1859	0.1405	11.9011	11.7582	9.1348	5.90787
IMPGAME1N57662	10.2808	11.0107	8.6139	48.2169	51.8009	56.2658	2.63178
IMPGAME1N339968	45.4524	42.8866	65.9522	0.3796	0.2613	0.8755	-6.4391
IMPGAME1N228467	0.3913	0.1071	0.5394	49.9946	44.7854	27.2325	7.12349
IMPGAME1N58033	12.7796	11.8096	10.7032	101.043	93.8607	66.6505	3.13715
IMPGAME1N280950	26.1108	19.6066	29.8409	0.2796	0.1312	0.3823	-6.30485
IMPGAME1N172690	22.505	25.0015	17.617	0.1713	0.2948	0.1472	-6.53323
IMPGAME1N39149	15.3736	15.5938	16.3311	51.1448	49.1705	47.7499	1.89016
IMPGAME1N241124	0.4578	0.5013	1.1991	32.673	34.6167	32.5566	5.77037
IMPGAME1N44510	0.1726	0.2048	0.1586	5.3116	5.6469	5.1027	5.15275
IMPGAME1N26854	48.6232	63.4133	34.971	0.2364	0.339	0.3555	-7.09957
IMPGAME1N164239	131.494	93.0627	117.231	598.228	608.571	520.212	2.58713
IMPGAME1N113282	66.1703	49.9087	56.0221	1410.03	1690.79	760.568	4.74004
IMPGAME1N156530	2.0158	2.0443	2.7152	30.0747	25.4506	20.7785	3.73494
IMPGAME1N246272	30.6186	30.8548	26.1855	1.1459	1.5212	1.8711	-4.04748
IMPGAME1N338442	0.6435	0.7046	1.4195	38.7541	35.967	31.4351	5.51074
IMPGAME1N178459	0.5539	0.8822	0.8997	21.6618	17.7752	12.812	4.7208
IMPGAME1N333032	0.1966	0.1291	0.0867	77.2609	90.3134	34.6371	9.17804
IMPGAME1N232938	27.2523	31.7277	25.1945	1.4264	2.1996	1.7274	-3.74417
IMPGAME1N342746	44.8615	54.6823	33.9024	1.2485	0.9071	1.7943	-4.83203
IMPGAME1N201373	5.1251	5.1106	5.0871	29.6007	36.8407	42.7098	3.07823
IMPGAME1N12403	11.6324	13.6418	11.5334	0.3645	0.1206	0.253	-5.33197
novel.309	3.1288	3.9217	2.6334	31.4379	38.828	40.22	3.75779
IMPGAME1N107264	8.616	8.9136	10.76	50.4913	49.3709	49.1827	2.63989
IMPGAME1N222571	31.7846	13.0303	34.9889	1105.11	995.451	771.003	5.41873
novel.729	0.1323	0.2896	0.389	21.351	25.8876	31.9195	6.86821
IMPGAME1N60554	1.1857	1.4605	3.1056	84.8107	83.4494	67.9789	5.60162
IMPGAME1N87552	4.305	2.8449	2.8656	31.3821	27.2239	23.4974	3.28768
IMPGAME1N248042	1.554	1.2341	1.5444	30.6041	27.4683	16.8324	4.35837
IMPGAME1N271006	14.307	7.6945	10.218	134.061	118.781	100.699	3.71009
IMPGAME1N312513	10.3065	12.7065	10.1137	53.4995	55.3009	55.1757	2.55081
novel.3347	0.4829	0.4582	0.3905	6.0055	5.5955	6.0137	3.97143
IMPGAME1N72383	7.8786	11.7633	13.4003	167.297	189.897	277.384	4.49857
IMPGAME1N175711	85.4844	53.4355	78.3233	3.5661	4.0765	5.4783	-3.80073
IMPGAME1N154292	42.9584	51.4748	41.7169	4.7719	4.8399	5.3708	-2.94346
IMPGAME1N144255	5.0616	6.2375	5.429	38.8532	29.6493	33.8779	2.85498
IMPGAME1N56441	244.948	218.716	253.83	7.7379	5.2813	12.6689	-4.56098
IMPGAME1N56820	221.753	205.582	233.904	43.5016	44.4039	47.8364	-2.04088
IMPGAME1N274740	19.453	11.8677	15.703	0.7398	0.6513	0.6469	-4.26974
IMPGAME1N49983	1.3475	0.7104	1.4311	22.4321	22.7459	25.2489	4.58096
IMPGAME1N232620	47.5942	45.6579	46.6044	8.5082	8.4799	7.9325	-2.24368
IMPGAME1N222553	35.8484	29.9245	30.2285	6.1526	6.5355	6.6259	-2.0671
IMPGAME1N230306	14.8534	14.1685	13.4466	84.7845	77.0143	59.8258	2.62967
IMPGAME1N303885	7.3855	7.8298	7.3049	87.1188	79.6185	50.788	3.51577
IMPGAME1N237542	0.9891	1.1613	1.9189	22.6474	21.2504	22.4536	4.26412
IMPGAME1N310857	23.8673	26.8112	24.2909	86.8464	79.2659	79.1852	1.95299
IMPGAME1N152851	12.3268	3.0195	12.7521	883.988	938.887	687.266	6.73596
IMPGAME1N332336	14.5341	24.2495	19.0825	224.005	216.048	189.664	3.68255
IMPGAME1N610	35.0954	20.1656	48.1848	1152.38	1093.68	706.271	5.0787
IMPGAME1N347449	43.6534	49.0219	36.6963	1.9866	2.7695	3.2526	-3.77912
IMPGAME1N334081	17.6365	18.2592	16.5915	118.16	97.5928	81.7128	2.74686
IMPGAME1N50784	0.3007	0.4389	1.7685	152.195	135.868	98.7868	7.51657
IMPGAME1N12401	4.2991	3.33	3.809	18.2169	14.8166	17.1313	2.38022
IMPGAME1N3114	23.9002	24.6209	23.978	91.6346	86.0255	75.186	2.04642
IMPGAME1N107211	111.073	118.988	153.754	0.2209	0.7603	0.4984	-7.91271
IMPGAME1N29335	9.9748	15.4355	11.9546	93.4833	99.1167	104.316	3.22912
IMPGAME1N155094	6.27	2.7803	4.088	107.093	103.854	66.4318	4.65902
IMPGAME1N237388	12.2518	11.1879	11.1876	88.7025	92.6303	60.1187	3.04928
IMPGAME1N226721	34.9065	15.4031	39.0049	1360.18	1208.12	735.832	5.45798
IMPGAME1N234265	4.223	3.8174	8.5567	132.383	136.733	164.837	4.94552
IMPGAME1N349912	121.336	101.14	94.4317	0.1292	0	0	-10.6119
IMPGAME1N206624	1.0834	1.0168	2.0484	129.411	148.806	59.7401	6.5932
IMPGAME1N101877	23.6725	11.8641	17.4511	0.2116	0.104	0.3182	-6.11623
IMPGAME1N307882	722.715	872.794	819.248	110.565	120.938	94.9953	-2.6455
IMPGAME1N83880	43.1144	39.7773	40.868	102.9	104.624	114.342	1.62484
IMPGAME1N146852	23.4858	22.1803	20.0717	117.332	99.276	86.8256	2.45305
IMPGAME1N118928	231.46	248.031	240.121	36.2111	32.642	44.4395	-2.42493
IMPGAME1N189280	26.7763	22.485	21.4079	103.32	96.0194	83.1295	2.24779
IMPGAME1N241874	2.413	2.9258	3.0542	20.4446	21.2275	27.782	3.28993
IMPGAME1N90969	1.4784	1.575	2.9526	68.79	65.0699	42.6967	5.11682
IMPGAME1N147640	188.878	259.055	252.069	20.9938	17.1334	24.2774	-3.25136
IMPGAME1N97899	2.4663	0.8748	2.9498	79.0399	76.4427	73.9816	5.43702
IMPGAME1N239611	8.0634	8.8733	9.1841	101.542	98.2802	60.9751	3.56212
IMPGAME1N271549	46.3531	38.8882	30.145	2.8453	3.3359	3.1978	-3.37531
IMPGAME1N287525	130.381	103.992	65.4725	4.8948	4.5197	5.6859	-4.05634
IMPGAME1N758	18.4329	23.1544	26.5631	216.895	189.775	153.872	3.27672
IMPGAME1N243574	148.958	49.0513	79.9027	0.3433	0.5907	0.5163	-7.35404
IMPGAME1N343057	215.503	179.705	216.408	1292.82	1378.13	957.329	2.81578
IMPGAME1N119748	28.3262	27.792	27.6442	105.409	101.24	85.1592	2.04581
IMPGAME1N56525	124.377	82.7128	109.632	489.152	497.586	535.637	2.51556
IMPGAME1N221272	30.0774	32.4074	27.2584	3.2655	4.1692	3.4221	-2.80868
IMPGAME1N228942	11.5506	9.9174	7.986	0.6781	0.7085	0.7832	-3.51791
novel.195	0.8172	0.0994	0.2754	83.7061	64.7534	47.6514	7.62341
IMPGAME1N239723	8.7279	5.4608	11.0896	167.877	160.232	111.274	4.36444
IMPGAME1N222887	141.65	187.428	174.414	13.0456	11.5124	15.7634	-3.40396
IMPGAME1N253493	18.8501	18.5779	18.6884	2.7621	2.5792	2.9304	-2.51755
IMPGAME1N150517	4.5552	4.3167	4.5831	38.9591	41.7404	27.5738	3.25479
IMPGAME1N64099	190.596	157.424	225.111	1915.16	2071.26	1311.57	3.4535
IMPGAME1N23613	81.2551	54.3121	68.1916	489.404	451.732	352.365	2.91711
IMPGAME1N125065	157.687	155.908	155.763	19.3045	18.7328	26.5701	-2.61726
IMPGAME1N265174	4.1343	2.456	2.8619	163.554	173.389	65.1566	5.66562
IMPGAME1N32620	6.863	3.5845	6.264	195.625	184.621	92.3768	5.07318
IMPGAME1N113060	131.404	165.407	250.545	5.8854	7.8864	7.5456	-4.45187
novel.5043	7.6826	6.111	6.0627	25.8698	24.3279	23.1199	2.13361
IMPGAME1N83760	4.1003	3.9328	3.7172	21.2521	19.3427	15.4629	2.50036
IMPGAME1N105302	14.6333	17.2811	15.2836	88.3242	79.6196	65.4154	2.5475
IMPGAME1N245417	22.1677	19.2119	16.7235	1.8845	1.3212	1.7496	-3.29012
IMPGAME1N130727	1.8303	1.34	2.4366	32.3585	25.851	20.7201	4.05732
IMPGAME1N254750	812.959	172.962	275.835	1.7925	1.6386	2.6959	-7.41012
IMPGAME1N761	3.8687	5.9879	6.5318	56.9485	53.4283	53.0496	3.55357
IMPGAME1N237371	22.0969	24.2511	30.9126	1.3522	1.0342	0.7532	-4.36516
IMPGAME1N52168	10.0781	12.2518	11.687	80.871	96.6387	121.953	3.38061
IMPGAME1N41436	204.797	390.448	307.305	4.8205	6.7962	10.6567	-5.10876
IMPGAME1N228804	14.1906	4.886	15.2567	582.628	605.701	358.435	5.74578
IMPGAME1N241475	18.811	22.0329	19.272	1.3159	1.8527	1.3674	-3.50042
IMPGAME1N333193	9.8235	4.3939	6.0164	151.607	151.096	92.0087	4.54612
IMPGAME1N334809	8.5398	8.9834	8.6614	200.584	181.48	86.6512	4.40549
IMPGAME1N97122	0.0628	0.0229	0.0924	27.8072	24.3783	12.2361	8.74582
IMPGAME1N239646	15.3319	17.532	12.6001	140.817	119.71	89.4875	3.1891
IMPGAME1N339107	7.709	7.9152	7.6924	28.0054	25.7402	28.6547	2.06617
IMPGAME1N103078	95.5782	84.7262	105.031	479.421	466.162	370.454	2.44993
IMPGAME1N346505	31.2714	21.9819	17.2787	0.4534	0.3641	0.6819	-5.30292
IMPGAME1N48338	218.302	177.801	118.031	4.2495	5.256	7.5897	-4.66948
IMPGAME1N305772	7.2014	5.5582	7.1982	37.9514	38.4327	30.2066	2.66439
IMPGAME1N45826	61.2139	58.9703	57.2842	151.662	149.756	134.954	1.54388
novel.1147	10.6876	9.8841	10.3768	515.07	499.743	164.033	5.49766
IMPGAME1N242888	1.4385	2.3625	2.9032	65.7557	59.0534	36.0953	4.81787
IMPGAME1N227060	259.634	263.167	155.219	19.7122	19.0584	20.8834	-3.2564
IMPGAME1N289328	3.4935	3.3193	4.8718	27.322	29.9915	26.0865	3.0775
IMPGAME1N17104	3.0772	0.8349	2.5829	155.99	125.247	80.4463	6.05404
IMPGAME1N166250	86.0627	44.3792	55.5044	0.7836	0.8989	1.5713	-5.602
IMPGAME1N94439	106.67	127.494	116.423	3.4179	2.2449	6.0037	-4.6702
IMPGAME1N201672	88.4223	120.367	63.9608	5.2047	5.691	5.9524	-3.77381
IMPGAME1N225350	4.6772	2.3916	3.3254	39.6799	34.8716	30.9955	3.59735
IMPGAME1N30770	20.7746	19.8928	24.2222	1.4635	1.3708	2.1454	-3.46546
IMPGAME1N297357	45.6302	47.0511	60.2915	993.143	863.502	479.045	4.17225
IMPGAME1N175222	31.7821	23.2378	36.3326	0.8369	1.4753	1.4736	-4.36453
IMPGAME1N249287	3.1476	3.844	1.4687	110.35	196.337	99.7908	5.83924
IMPGAME1N85619	12.0048	6.5722	8.2544	68.4073	72.2941	83.5462	3.3178
IMPGAME1N32093	17.3729	15.2744	14.6564	85.7224	76.9565	60.6024	2.4865
IMPGAME1N195579	198.461	190.188	272.967	11.7532	9.7443	17.4787	-3.84691
IMPGAME1N254153	18.4219	13.1591	16.9394	88.6317	88.9954	70.5297	2.60377
IMPGAME1N193862	68.3607	55.1737	72.0731	3.4025	3.0816	5.5213	-3.78481
IMPGAME1N242385	3661.84	7034.65	2977.18	8.9538	11.2992	39.5018	-7.60199
IMPGAME1N116649	145.053	372.339	318.222	6256.42	8171.73	9179.75	5.0496
IMPGAME1N106165	155.185	144.879	227.982	8.9982	9.7084	13.6406	-3.79129
IMPGAME1N342451	12.3077	12.7698	13.3664	49.0686	43.2249	42.1931	2.05025
IMPGAME1N349242	19.7185	21.0292	21.8539	139.045	116.894	91.8382	2.71533
novel.5282	0.379	0.1778	0.6568	13.7119	15.3102	14.8372	5.4222
IMPGAME1N229839	1.3848	2.0646	2.502	23.9229	25.2883	30.2403	3.97793
IMPGAME1N109640	74.7857	49.3961	48.0693	3.4642	3.682	2.2986	-3.93237
novel.572	2.9973	3.1255	3.2007	22.0745	26.353	21.8566	3.15943
IMPGAME1N160695	0.7469	0.1067	1.2894	215.835	166.489	141.262	8.17444
IMPGAME1N230620	31.4252	44.7755	25.2843	0.1081	0.372	0.2168	-7.05134
IMPGAME1N1544	12.6632	12.1675	10.6882	1.2959	0.9941	0.8688	-3.22901
IMPGAME1N271995	16.8862	11.5233	15.4412	66.3879	64.674	73.7162	2.47226
IMPGAME1N267660	17.387	17.297	14.7256	0.9928	0.9356	1.4932	-3.61302
IMPGAME1N159923	5.8375	6.4779	4.611	54.9777	71.7752	49.5428	3.62839
IMPGAME1N193476	1.2997	0.7906	1.2742	19.1711	20.0983	28.3433	4.57451
IMPGAME1N44880	4026.42	3202.54	2449	25.5863	22.4617	75.1076	-6.04439
IMPGAME1N108253	7.3207	7.845	4.9817	79.5465	65.0745	49.9307	3.51848
IMPGAME1N101636	0.1187	0	0.0786	19.9203	18.6403	11.5284	8.21425
IMPGAME1N248052	14.0201	11.3155	10.6562	68.1943	61.4297	92.3907	2.87395
IMPGAME1N300278	27.0523	23.4615	24.5034	69.3868	69.7479	61.1931	1.66454
IMPGAME1N274941	18.087	17.456	14.0446	1.5664	1.9059	2.0465	-2.92837
IMPGAME1N234263	9.3741	2.4225	6.004	244.598	233.215	185.334	5.48245
IMPGAME1N87937	7.3429	10.8412	6.4127	71.3319	62.563	69.6057	3.29004
IMPGAME1N225328	8.4882	6.5648	6.0181	45.0622	43.9267	34.5232	2.80201
IMPGAME1N95775	12.8802	11.3617	11.1241	28.6299	29.1699	28.0263	1.52648
IMPGAME1N113431	13.8507	11.4344	15.9388	167.676	168.076	96.9218	3.63663
IMPGAME1N270611	19.7684	18.4382	26.647	203.401	241.87	156.576	3.45747
IMPGAME1N43529	58.8713	106.606	94.3948	863.229	828.856	865.747	3.53266
IMPGAME1N346311	30.3468	34.8673	28.703	5.1975	4.9825	4.9972	-2.38549
IMPGAME1N226464	22.4078	15.2314	23.9987	0.9515	0.9049	0.5649	-4.41451
IMPGAME1N94836	33.2532	27.8181	24.2814	1.6201	0.697	0.9968	-4.3943
IMPGAME1N107450	1.7346	0.7412	2.5197	44.986	47.5034	52.0972	5.10058
IMPGAME1N155224	8.2946	9.6609	10.788	51.5566	48.4276	44.2953	2.56862
IMPGAME1N237068	2.5209	1.5772	1.6454	15.2504	13.0931	12.9392	3.09682
IMPGAME1N48485	4964.37	1751.86	5692.08	91.2867	99.8192	84.435	-5.24198
IMPGAME1N298407	42.3036	28.9868	39.281	2.1633	1.6343	3.0552	-3.76311
IMPGAME1N133387	44.8151	48.5451	44.7936	125.231	127.513	128.99	1.7103
IMPGAME1N287018	4.6997	7.0645	4.8317	41.3475	50.2169	51.5903	3.35114
IMPGAME1N308884	9.3078	5.281	13.7183	534.066	484.535	215.216	5.68829
IMPGAME1N18330	19.9328	26.1479	16.0836	155.31	206.881	235.344	3.51069
novel.6387	20.8229	12.8341	25.4744	219.674	298.081	219.524	3.88848
IMPGAME1N114718	41.925	37.3969	41.1647	92.7093	90.1554	95.1507	1.45197
IMPGAME1N189861	24.1861	9.7472	26.9108	507.286	518.631	380.23	4.78092
IMPGAME1N99049	73.5279	61.3906	64.6914	191.075	188.268	167.829	1.70285
IMPGAME1N120173	34.6875	16.2772	24.8033	264.412	285.568	222.304	3.60756
IMPGAME1N109543	0.0515	0.0423	0.1137	3.7985	4.2434	4.8326	6.20919
IMPGAME1N234468	7.2453	5.9653	7.3258	79.6879	65.4048	42.2485	3.43443
IMPGAME1N238531	45.2079	50.5016	41.086	2.6736	3.522	4.7975	-3.39779
IMPGAME1N936	1890	961.932	1130.93	10.5184	16.9325	35.2964	-5.72847
IMPGAME1N320190	0.4168	0.0761	0.1915	13.33	19.3562	14.6953	6.35102
IMPGAME1N114413	7.5227	10.1545	7.5659	0.662	0.5416	0.604	-3.55579
IMPGAME1N199724	8.7065	6.7981	9.3136	35.6871	36.4827	40.8082	2.43231
IMPGAME1N200651	0.2415	0.697	0.3874	12.6466	11.3194	14.3291	5.0945
IMPGAME1N47869	36.1379	30.9736	26.2041	1.4008	0.7031	1.8873	-4.28811
novel.5478	0.7245	0.0835	0.4626	22.5201	21.9453	25.3333	6.02546
IMPGAME1N1444	31.6992	30.2758	29.0534	3.1504	3.1077	1.8108	-3.24652
IMPGAME1N52053	9.3195	6.6939	8.6611	94.2402	85.9012	53.1106	3.48922
IMPGAME1N161282	0.8125	0.4991	0.9179	9.6353	9.032	8.038	3.82894
IMPGAME1N119052	0.1588	0.058	0	45.4855	45.2553	50.0185	9.53993
IMPGAME1N189943	0.2183	0	0.1926	16.6311	19.7574	15.8712	7.22201
novel.1224	1.2783	2.0082	1.7469	16.1169	14.3294	17.7758	3.50155
IMPGAME1N342263	47.8284	17.6272	46.6805	0.7091	0.4746	0.7703	-5.58375
IMPGAME1N121764	30.7246	36.4902	31.4995	115.796	101.119	109.891	1.96905
IMPGAME1N243750	0.1426	0	0.0393	21.9497	24.3113	21.1444	8.72984
IMPGAME1N46548	43.2704	33.5437	40.1553	0.5253	1.4689	1.1851	-5.02382
IMPGAME1N7135	0.9636	0.5821	0.9527	12.4935	9.8929	12.7522	4.05986
IMPGAME1N248550	0.0328	0.0718	0.1446	13.9737	14.0134	18.8719	7.82474
IMPGAME1N349663	32.2824	48.2034	75.3325	803.964	816.536	765.618	4.167
IMPGAME1N196403	0	0.0811	0.0409	57.9134	64.4669	53.6506	10.7865
IMPGAME1N243130	6.5548	6.4221	6.4383	35.235	29.0091	23.8302	2.42564
IMPGAME1N234362	1.1645	0.7969	1.6054	44.6029	36.3187	37.0329	5.296
IMPGAME1N149893	656.451	386.034	747.736	6381.86	5633.2	4762.12	3.47452
IMPGAME1N46209	15.6327	16.9613	12.9894	1.0059	0.7868	1.3409	-3.61577
IMPGAME1N125080	20.8362	16.2522	13.9965	1.919	2.0678	1.8612	-2.87734
IMPGAME1N231332	46.3203	37.8179	55.2195	206.92	200.49	204.486	2.3782
IMPGAME1N222401	57.5394	28.508	32.126	0.591	0.7178	1.307	-5.25487
IMPGAME1N119202	2.5399	2.222	2.6604	26.8211	24.7544	15.2152	3.41515
IMPGAME1N246440	0.1972	0	0.435	50.8029	70.6927	98.3402	8.69517
IMPGAME1N333298	53.7993	45.3716	40.9352	6.7676	8.024	6.0389	-2.50251
IMPGAME1N355144	18.1861	16.0037	12.493	0.6521	1.0286	0.8581	-3.97778
IMPGAME1N236176	10.3289	6.8372	9.4135	0.5441	0.4791	0.7042	-3.6959
IMPGAME1N60140	43.7265	50.2359	34.8683	0.591	0.6779	1.7353	-5.19191
IMPGAME1N188977	14.9919	10.1687	11.4236	0.6211	0.6477	0.3114	-4.27404
IMPGAME1N238401	111.671	111.225	91.1133	316.688	343.28	296.376	1.85463
IMPGAME1N249228	8.5443	1.9356	5.0366	164.755	283.269	277.345	5.81002
IMPGAME1N120001	25.6903	22.1325	18.3085	80.4909	75.9451	69.6103	2.02338
IMPGAME1N154565	26.1687	38.0637	42.4453	2.7476	2.8144	2.6893	-3.45853
IMPGAME1N44427	0.8761	1.0844	0.8402	11.7086	10.8345	14.7301	3.97962
IMPGAME1N181191	38.4443	34.31	31.3604	2.0889	2.4595	3.4725	-3.46588
IMPGAME1N28543	30.7926	35.192	30.0437	3.8673	3.1405	4.1825	-2.85413
IMPGAME1N99935	71.653	33.9232	34.9124	1.1018	1.3789	1.0545	-5.05891
IMPGAME1N245406	6.018	3.9396	5.9699	64.1122	66.8416	39.5326	3.66924
IMPGAME1N345415	100.678	64.4029	94.4699	489.487	456.455	393.296	2.61674
IMPGAME1N231582	59.6395	45.3601	53.6839	280.989	274.098	197.709	2.49506
IMPGAME1N40928	0.1962	0	0.0721	77.4875	65.9098	46.6733	9.67205
novel.3160	0.3048	0.2159	0.2175	5.4589	6.2924	4.3006	4.68818
IMPGAME1N106193	40.8678	38.3079	47.6738	6.8409	6.1347	7.149	-2.41261
IMPGAME1N45538	4.93	4.5809	5.0049	29.5914	25.467	19.058	2.59662
novel.7049	86.0291	83.0521	124.353	0	0.1218	0.8515	-8.11313
IMPGAME1N56221	65.1589	60.614	61.9466	4.758	4.7855	8.1363	-3.16527
IMPGAME1N241799	31.2451	34.0158	26.5178	121.171	94.9624	109.894	2.07271
IMPGAME1N250211	10.8999	6.3048	5.9933	0.1414	0.0695	0.2279	-5.45561
IMPGAME1N336789	3.0431	3.5956	2.6439	22.6858	21.3399	15.4205	2.92379
IMPGAME1N113037	1024.5	843.694	1230.41	10.736	10.6959	33.4978	-5.5765
IMPGAME1N166104	38.9007	33.1026	27.6396	5.1607	4.5274	5.8137	-2.43375
IMPGAME1N57375	4.1173	4.7813	7.0177	98.8942	142.369	247.047	5.17992
IMPGAME1N245971	9.0724	3.5671	10.0285	146.592	139.42	131.235	4.45202
IMPGAME1N157124	7.9965	8.6753	8.1449	25.151	24.9757	25.6682	1.8549
IMPGAME1N117896	3.0208	0.4725	1.5865	167.413	148.112	79.8865	6.53401
IMPGAME1N48001	39.1845	34.3654	40.3487	0.6514	0.4804	1.2597	-5.34221
IMPGAME1N86048	0.0753	0.0275	0.0277	17.5223	24.3895	13.4687	8.95463
IMPGAME1N125045	13.8638	7.4845	12.4763	269.93	265.521	122.541	4.53412
IMPGAME1N119733	109.701	82.0364	82.5902	18.962	19.3881	18.3849	-2.02259
IMPGAME1N5333	0.7908	1.1989	0.8319	11.3722	8.6818	7.8178	3.54572
IMPGAME1N335096	12.9999	14.1963	12.1971	1.5272	1.1426	1.7476	-2.90801
IMPGAME1N49238	29.0429	35.2003	26.5071	1.2712	1.5359	2.4813	-3.86875
IMPGAME1N347995	1.7327	0.6443	1.0096	17.3494	20.1753	21.2929	4.37159
IMPGAME1N55187	3.3354	3.0324	5.7212	49.0085	41.3759	37.7455	3.64231
IMPGAME1N336788	12.8949	8.7046	11.4859	1.0759	1.005	0.8553	-3.24034
IMPGAME1N60551	0.3095	0.1695	0.5121	35.8312	33.7259	20.8134	6.76101
IMPGAME1N348541	49.8036	42.0493	41.3862	10.056	11.2367	11.515	-1.77499
IMPGAME1N122103	43.0961	27.6328	35.8714	206.048	161.205	158.318	2.55149
IMPGAME1N186945	19.0574	10.6409	24.6682	216.9	213.309	196.177	3.77135
IMPGAME1N339187	3.954	1.9982	3.6228	64.3286	65.6701	37.6741	4.38093
IMPGAME1N333026	115.323	48.243	148.038	3112.63	2775.35	1925.58	4.8944
IMPGAME1N53509	70.934	58.4567	52.7854	389.948	371.386	251.54	2.72568
novel.610	0.5095	0.3004	0.5619	9.3946	9.3218	10.768	4.67097
IMPGAME1N6302	12.8524	19.5238	13.3573	0.7163	0.8474	0.808	-4.03945
IMPGAME1N150114	53.5503	15.3711	28.4995	0.1915	0.1883	0.2469	-7.02078
IMPGAME1N88755	3.419	2.9821	3.515	32.0963	41.3517	61.7519	4.01516
IMPGAME1N120775	29.0624	31.3502	29.2739	3.029	2.7595	2.1438	-3.24621
IMPGAME1N99288	11.4215	7.9565	9.2862	85.3599	77.7277	49.8365	3.14376
IMPGAME1N25922	33.1419	24.8025	24.8171	344.847	325.666	171.178	3.59805
IMPGAME1N230067	15.841	17.4326	15.5885	236.148	222.354	109.136	3.78201
IMPGAME1N114430	0	0.0226	0.0682	21.8045	22.1906	13.1895	9.58801
IMPGAME1N288209	9.4209	10.5834	8.6461	30.8932	31.8599	34.645	2.00983
IMPGAME1N36108	6.4391	2.1389	7.8995	224.702	261.993	143.258	5.5072
IMPGAME1N151392	290.748	420.445	319.949	47.0896	49.0265	50.5207	-2.5748
novel.2184	2.0688	1.7322	1.668	11.3765	8.733	12.3841	2.81778
IMPGAME1N46535	38.8112	39.5586	48.2414	5.757	4.3301	4.2433	-2.89441
IMPGAME1N279096	10.1655	6.1686	9.2526	60.8908	49.9125	45.8194	2.86295
IMPGAME1N241167	131.874	116.424	164.926	561.065	641.142	600.375	2.3686
IMPGAME1N111591	18.6243	15.8063	11.0888	1.4118	1.6464	1.4038	-3.10095
IMPGAME1N352643	33.0829	16.3534	25.7324	261.067	241.101	180.12	3.43694
IMPGAME1N349657	168.137	253.118	193.165	29.5214	24.4966	25.0441	-2.72039
IMPGAME1N124865	28.2164	23.6097	22.8591	65.19	71.967	71.2551	1.72932
IMPGAME1N243061	236.505	243.601	335.427	21.9024	19.6274	11.4362	-3.70335
IMPGAME1N167939	0.8734	0.9563	1.6856	23.6381	19.7332	22.8546	4.48282
IMPGAME1N242879	2.8914	4.5518	4.0138	28.1155	26.3204	22.9203	2.99279
IMPGAME1N167325	17.4261	12.2984	14.0159	51.6192	48.7376	48.8018	2.01981
IMPGAME1N346042	1.2754	1.0986	1.4254	9.5999	10.8057	7.7383	3.13507
IMPGAME1N221324	32.0366	51.2907	51.5319	325.83	451.145	491.72	3.4704
IMPGAME1N342228	42.7709	35.6219	43.7072	5.5619	5.304	7.3543	-2.50053
IMPGAME1N58666	52.273	43.9819	30.9068	0	0.1365	0.4772	-7.56778
IMPGAME1N271986	27.7889	14.812	21.8837	173.674	156.217	127.147	3.07894
IMPGAME1N113810	0.2053	0.1249	0.3774	6.5931	6.4886	7.4619	5.10749
IMPGAME1N234470	1.6303	1.3793	4.495	82.9841	79.7515	97.9284	5.35108
IMPGAME1N233255	1.2683	0.4991	1.814	52.5632	48.4234	28.5507	5.42179
IMPGAME1N182851	29.3123	35.2026	33.4114	171.535	155.535	123.637	2.44358
IMPGAME1N190053	1.4527	0.1326	2.0027	75.5952	79.743	66.1752	6.19514
IMPGAME1N152911	9.6425	8.7178	8.6223	20.9463	20.4716	18.9624	1.40903
IMPGAME1N199790	10.1726	6.9682	7.5438	45.4356	47.6371	35.2602	2.63065
IMPGAME1N6209	6.4156	6.0166	4.7911	35.9577	30.0531	48.3083	2.97753
IMPGAME1N153130	1.2007	1.5739	1.5014	6.7187	7.1593	7.4988	2.56303
IMPGAME1N25705	49.7103	69.1115	44.1467	3.8363	4.8679	5.7116	-3.25922
IMPGAME1N344487	31.3671	27.9108	29.2095	2.8817	1.9404	3.5803	-3.14445
IMPGAME1N243734	2.8931	2.7521	3.364	16.5897	13.2396	19.5838	2.69755
IMPGAME1N246400	119.784	107.556	117.136	446.921	514.667	368.32	2.19618
IMPGAME1N54776	5.4404	7.2054	5.773	0.4976	0.4874	0.2993	-3.59619
IMPGAME1N123179	138.75	104.531	113.238	482.429	538.566	392.303	2.23866
IMPGAME1N276762	16.5608	16.777	14.4523	66.7752	74.8319	97.2793	2.5676
IMPGAME1N106913	60.325	34.172	38.8904	2.3725	2.0226	3.6992	-3.78765
IMPGAME1N280836	5.5715	8.5044	8.0062	44.9018	44.9684	40.2399	2.79569
IMPGAME1N343393	50.687	52.4313	58.4022	198.259	162.486	164.636	1.943
IMPGAME1N121509	7.3543	6.027	9.5539	178.463	149.349	74.0549	4.37294
IMPGAME1N117174	2.4503	6.2423	4.388	171.353	167.107	75.3355	5.21455
IMPGAME1N150906	59.7276	38.2565	36.0008	4.6918	4.1293	4.6863	-3.0527
IMPGAME1N2510	178.627	254.367	293.537	1514.78	1400.76	1583.25	2.86442
novel.867	0.0622	0.1021	0.1714	9.3751	11.6343	18.2127	7.1262
IMPGAME1N341158	77.7456	20.5637	81.5649	2165.54	1791.25	2547.59	5.4283
novel.2640	0.2494	0.8388	0.5894	17.4444	18.9655	33.8508	5.62152
IMPGAME1N333948	54.8248	51.7425	56.8761	6.672	5.5357	9.1388	-2.6935
IMPGAME1N240484	28.8706	21.3005	20.0061	1.5524	1.3357	2.2286	-3.52827
IMPGAME1N348256	178.377	236.917	186.102	35.5436	36.0292	38.8663	-2.20437
IMPGAME1N5335	3.3315	3.3405	2.7331	12.5761	12.7942	16.4503	2.39893
IMPGAME1N246401	0.902	0	0.4421	37.8791	33.3418	47.7906	6.69685
IMPGAME1N260426	31.947	21.6368	25.29	106.411	104.569	133.169	2.3764
IMPGAME1N265078	11.9821	10.0073	9.1611	0.2605	0.2038	0.5343	-4.72777
IMPGAME1N193973	164.652	83.74	114.918	1157.37	1195.92	793.324	3.37238
IMPGAME1N70177	1.5948	1.871	1.382	13.7277	12.2536	16.6717	3.38222
IMPGAME1N49797	2.7728	2.3044	1.9896	20.6672	27.2291	40.6026	3.89625
IMPGAME1N158923	6.6175	4.7985	6.3317	27.1542	27.118	31.028	2.51166
IMPGAME1N51598	19.4275	17.5528	16.5316	69.3385	59.2829	53.5249	2.01454
IMPGAME1N113767	95.7171	80.6466	72.555	20.9403	21.0901	19.051	-1.77683
IMPGAME1N90970	0.0798	0.0175	0	5.925	7.1424	6.0568	7.81545
IMPGAME1N47385	18.1435	33.2966	32.8424	0.7244	0.7873	0.4014	-5.22623
IMPGAME1N345858	33.4652	29.2648	28.56	5.6281	6.8256	5.9656	-2.06666
novel.5683	5.8567	6.2439	5.4818	26.8908	34.7378	27.1118	2.58131
IMPGAME1N81312	38.8515	42.9451	22.8252	2.635	1.8049	2.1546	-3.73205
IMPGAME1N108681	42.7797	33.7197	35.2762	131.513	128.878	104.35	1.95594
IMPGAME1N231815	0.4224	0.5653	1.2165	29.3094	23.7347	16.5134	5.21471
IMPGAME1N280812	7.2654	1.6492	4.2018	176.173	194.542	112.966	5.46801
IMPGAME1N221452	889.881	790.786	760.676	37.3033	27.2446	69.0811	-3.94609
IMPGAME1N44681	575.834	498.693	579.679	167.607	150.435	171.245	-1.51222
IMPGAME1N107922	333.27	172.056	204.87	20.4219	25.6031	21.7085	-3.12999
IMPGAME1N58818	264.106	87.6153	197.929	3.0204	2.7118	0.9875	-6.07942
IMPGAME1N341063	43.6514	42.8796	43.9076	260.362	224.313	162.129	2.55396
IMPGAME1N340403	104.554	78.171	90.6337	18.9748	16.4645	21.081	-2.02501
IMPGAME1N157049	0.5846	0.2134	0.2149	12.1016	15.8008	18.7673	5.76388
IMPGAME1N206697	5.4343	4.0907	7.7913	110.837	96.4948	236.22	4.91941
IMPGAME1N154751	12.4084	16.9596	10.287	0.7124	0.6833	1.089	-3.75765
IMPGAME1N243067	12.5711	15.9557	11.933	75.2974	74.6958	56.4188	2.59431
IMPGAME1N114193	0.048	0.021	0.0424	4.6236	5.8795	2.4855	7.10998
IMPGAME1N97380	278.149	195.078	203.816	17.1545	11.622	6.704	-3.99765
IMPGAME1N126207	52.6731	39.1413	44.298	8.2102	7.2453	9.2724	-2.21092
IMPGAME1N4336	16.8993	20.8435	17.5414	69.3769	57.7084	64.2746	2.03263
IMPGAME1N242877	1.3777	1.7599	2.8806	28.1466	26.2347	20.655	3.87477
IMPGAME1N102071	22.8882	19.7848	19.3971	105.498	150.184	193.958	3.10653
novel.4681	0.9441	0.3446	0.4829	8.6097	9.1717	9.8062	4.21735
IMPGAME1N58732	435.054	215.8	249.286	27.6862	26.185	30.0068	-3.16349
IMPGAME1N233906	51.3168	49.0377	50.0579	253.572	231.273	166.783	2.36018
IMPGAME1N101909	75.7503	57.1553	57.0119	7.0635	5.3554	9.2034	-2.8837
IMPGAME1N157113	1.0999	0.9103	1.2272	12.3012	12.2116	7.2888	3.54222
IMPGAME1N157978	3.3347	2.3955	2.588	44.1552	47.75	21.1617	4.01722
novel.1176	0	0.6406	0.2581	28.4449	26.4692	28.7474	6.79789
IMPGAME1N8351	6.9184	6.8501	7.1139	19.4556	16.6164	18.0745	1.61902
novel.109	26.6001	36.0405	25.7197	136.545	144.861	157.686	2.5557
IMPGAME1N108125	7.656	7.658	6.9835	0.9417	0.7271	1.1076	-2.75631
IMPGAME1N117415	206.012	145.437	174.318	5.2465	4.7622	12.0529	-4.3283
IMPGAME1N342554	36.2037	41.5578	44.4232	3.5703	3.8135	5.5549	-3.00364
IMPGAME1N344829	3.2063	0.7074	2.5334	198.819	189.136	67.4506	6.40224
IMPGAME1N148277	56.1903	46.8447	47.5226	15.2179	12.2446	13.6369	-1.62434
IMPGAME1N138551	56.2962	56.7922	58.1983	6.7182	5.0525	9.0189	-2.7995
IMPGAME1N240213	82.9478	55.6365	104.085	882.45	887.228	560.071	3.50806
IMPGAME1N56202	145.29	57.9165	112.453	1243.88	1167.34	998.845	3.69048
novel.4365	1.1102	0.389	2.3509	74.1338	63.8964	56.0389	5.89507
IMPGAME1N197264	34.7053	30.021	29.9666	8.9061	8.3819	8.5467	-1.62558
IMPGAME1N49201	15.4214	6.7402	14.5115	273.29	238.854	133.718	4.39047
IMPGAME1N53827	6.2774	6.7997	5.3291	20.4701	18.4654	17.7147	1.86733
IMPGAME1N37120	1.1946	3.3854	2.5187	74.1068	70.6003	40.966	4.94079
IMPGAME1N43710	34.3726	38.9498	33.5698	94.1775	88.3588	87.8049	1.58193
novel.881	0.5057	0.2953	0.5949	7.6259	8.2438	8.1363	4.34973
IMPGAME1N157677	45.989	36.207	39.4029	7.4603	5.7698	5.0008	-2.48342
IMPGAME1N226198	8.4649	5.7258	9.9166	422.668	424.355	110.593	5.55851
IMPGAME1N339198	78.3855	31.8862	60.0389	1.2751	1.8566	2.2128	-4.75081
IMPGAME1N27797	18.8136	29.882	45.2976	793.836	685.385	399.661	4.54966
IMPGAME1N96466	305.016	297.817	338.877	828.273	757.958	737.856	1.54598
IMPGAME1N87436	1.4556	2.3588	2.5686	42.2109	38.2557	24.2089	4.27593
IMPGAME1N229415	75.5602	58.3631	63.2613	191.393	182.297	164.733	1.6985
IMPGAME1N238511	310.665	262.999	201.387	12.9077	16.0567	25.2603	-3.59157
IMPGAME1N118105	0.7778	1.2675	1.7155	28.1489	24.6409	15.4618	4.41591
IMPGAME1N239010	13.3233	12.5464	9.1478	1.4419	0.9775	1.4129	-2.93642
IMPGAME1N247656	8.3975	6.5044	6.081	0.4349	0.4029	0.7043	-3.52196
novel.519	416.864	366.61	514.399	61.1423	73.6964	54.2108	-2.53559
IMPGAME1N215934	14.4178	17.7547	14.5223	2.5318	1.7625	2.2501	-2.58817
IMPGAME1N47303	27.5195	18.4221	22.7254	152.463	153.87	100.465	2.81838
IMPGAME1N319988	0.2583	0.66	0.1899	33.7093	41.2499	21.4061	6.69598
IMPGAME1N102640	9.4549	8.6866	9.048	23.0172	19.7012	20.8886	1.47197
IMPGAME1N60682	71.9192	83.6734	65.6456	11.0804	8.1919	10.7395	-2.63248
IMPGAME1N117533	38.0832	35.1322	29.4608	5.8154	5.3113	7.2462	-2.23497
IMPGAME1N90950	17.8872	7.0713	13.9652	157.26	149.974	125.275	3.73049
IMPGAME1N151041	18.7406	21.2953	17.5179	61.5475	59.4568	52.9951	1.84036
IMPGAME1N125467	0.0883	0.0725	0.0243	6.8056	5.6537	5.3263	6.81953
IMPGAME1N246416	29.5313	24.0782	41.1176	234.145	230.27	175.443	2.99746
IMPGAME1N276725	19.6337	16.3292	13.4296	1.5047	1.8376	1.168	-3.20673
IMPGAME1N348918	23.8281	19.4501	16.102	1.2424	0.7127	1.5811	-3.80817
IMPGAME1N235638	5.706	2.2313	5.1692	67.4179	63.0493	50.2166	4.03729
IMPGAME1N153166	0.8197	0.8975	0.9794	13.2057	16.8162	17.9744	4.3998
IMPGAME1N54510	23.3955	25.6162	41.6226	1.5186	1.7612	1.6386	-3.97362
IMPGAME1N217610	8.6105	5.9268	5.5868	0.3241	0.4382	0.5223	-3.73425
novel.2922	16.0113	18.4692	14.3512	54.9716	53.9787	56.9863	2.00932
IMPGAME1N241791	30.4026	25.7578	29.2478	240.544	193.989	125.271	2.95766
IMPGAME1N109025	72.8038	66.0972	57.3304	17.3234	17.433	17.2171	-1.6688
IMPGAME1N144367	1.4745	1.54	1.6012	9.8236	15.169	15.9619	3.39464
IMPGAME1N196490	41.4262	43.2804	42.1858	8.5027	7.8318	9.9757	-2.02704
IMPGAME1N227868	66.3441	28.5956	46.0363	387.351	381.209	369.425	3.27158
IMPGAME1N104323	18.3896	10.8441	10.3025	0.591	0.5288	0.711	-4.17554
IMPGAME1N241858	157.3	125.736	118.176	21.9611	22.2624	28.2251	-2.22088
IMPGAME1N332944	44.0176	46.6825	34.5919	1.0277	0.7074	2.0094	-4.82588
IMPGAME1N84520	5.4123	6.8514	5.3147	0.139	0.1196	0.1307	-5.2437
IMPGAME1N278659	201.761	190.354	206.799	34.257	32.4159	46.5388	-2.15961
IMPGAME1N26730	22.4938	29.6281	24.3811	200.126	200.853	121.093	3.01195
IMPGAME1N346512	2.1242	2.0706	1.7999	10.3667	8.8335	10.6579	2.56294
IMPGAME1N154343	42.5262	28.3938	79.6503	874.221	1012.23	723.045	4.35429
IMPGAME1N208640	198.338	133.234	253.837	1289.68	1314.83	1181.98	2.93769
IMPGAME1N57442	12.0795	12.7796	10.4065	33.0308	28.4201	33.0983	1.66763
IMPGAME1N87665	236.033	245.14	226.329	541.041	580.884	513.096	1.45381
IMPGAME1N207783	45.4782	27.3813	56.9298	479.822	455.085	321.975	3.52075
IMPGAME1N96682	12.9294	14.2116	10.871	40.3909	38.883	35.7521	1.84307
IMPGAME1N184825	8.1755	8.2782	10.5925	59.6373	51.3577	91.2455	3.14209
IMPGAME1N156329	43.4591	27.1317	42.6376	336.411	327.986	203.377	3.1876
IMPGAME1N51570	0.2833	0	0.6248	23.1818	23.1655	23.9527	6.52172
IMPGAME1N99412	14.9443	20.7816	19.963	84.2398	78.8947	93.9328	2.44468
IMPGAME1N117092	80.5503	86.7791	66.3619	3.1677	3.5272	7.1664	-3.83126
IMPGAME1N250901	51.0903	40.1134	41.9087	12.0387	11.9082	11.9607	-1.64114
IMPGAME1N119350	62.0354	47.7554	77.4073	294.811	301.82	283.104	2.47637
IMPGAME1N196801	18.6954	15.2848	14.7589	3.6685	3.3211	3.1665	-2.01066
IMPGAME1N60067	39.4423	61.1517	43.7609	1.6775	1.9026	3.4978	-4.1201
novel.1111	0.2616	0.0318	0.2885	11.2384	7.3973	10.3105	5.87841
IMPGAME1N102069	6.9254	5.8723	4.6668	0.3686	0.3683	0.5365	-3.5354
IMPGAME1N99402	5.2667	3.5353	7.443	55.4114	52.1669	42.7081	3.45235
IMPGAME1N112578	764.163	802.733	678.565	237.006	244.977	240.443	-1.39038
IMPGAME1N158970	7.594	9.3899	5.5497	0.3856	0.3573	0.2453	-4.25556
IMPGAME1N114160	4.1683	13.5399	12.2591	223.488	258.622	218.157	4.7763
IMPGAME1N231540	9.3893	3.836	7.6891	132.414	130.831	71.5616	4.25652
IMPGAME1N43628	21.059	24.2344	22.0168	84.1251	72.5966	64.4177	1.95809
IMPGAME1N93811	165.217	201.1	196.223	2.9234	4.1683	9.8615	-4.81635
IMPGAME1N3090	83.1483	47.1137	66.951	0	0	0	-13.4975
IMPGAME1N196373	18.7423	23.6973	20.3997	76.3494	65.8403	66.5619	1.97264
IMPGAME1N89019	3.7416	2.6337	5.0108	63.7454	52.4577	35.3573	3.97822
IMPGAME1N43791	10.0924	8.0326	9.3179	47.5959	44.4946	31.2242	2.41565
IMPGAME1N188126	18.1441	28.7689	20.5583	146.828	136.657	111.618	2.78791
IMPGAME1N224787	11.3008	7.2618	10.032	0.7521	0.8628	0.6733	-3.39853
IMPGAME1N179367	31.6448	18.885	15.8955	1.0564	1.5017	1.6578	-3.72474
IMPGAME1N227770	0.7883	0.3306	0.407	6.6958	6.5284	6.4129	3.93731
IMPGAME1N215995	16.6315	13.2438	14.355	168.708	129.248	80.9467	3.34583
IMPGAME1N109491	79.3099	81.055	60.0861	259.095	248.974	215.849	1.96304
IMPGAME1N50393	21.7475	36.0754	24.9626	0.3158	0.3881	0.9499	-5.44171
novel.1915	72.7638	59.917	73.3142	255.002	274.072	205.909	2.08225
IMPGAME1N284695	245.276	178.325	209.916	2048.01	1961.85	1036.21	3.24399
IMPGAME1N122852	606.894	493.099	606.332	1868.01	2116.39	1615	1.96231
IMPGAME1N245501	153.918	327.606	106.067	5.3633	5.1274	5.3775	-4.9723
IMPGAME1N129587	20.4493	17.0759	17.1707	46.4045	40.7211	46.5409	1.53697
IMPGAME1N152902	5.6002	2.5549	5.4558	71.3655	71.4176	46.9498	4.05125
IMPGAME1N298021	60.9173	66.0721	68.5386	6.9648	6.265	10.6337	-2.79444
IMPGAME1N238395	12.6297	15.0405	10.5438	49.6109	50.3859	50.3282	2.22098
IMPGAME1N295695	0.436	0.3472	0.3278	9.1756	10.0539	4.7825	4.68275
IMPGAME1N195978	61.0798	50.525	53.9091	223.186	219.126	158.359	2.10807
IMPGAME1N114405	4.9337	5.2063	7.5311	43.9932	34.1354	34.7719	2.91445
IMPGAME1N195903	10.5916	6.9071	10.3929	99.7468	110.631	60.5735	3.52992
IMPGAME1N110865	185.752	180.188	174.479	45.7084	41.8392	54.8873	-1.67902
IMPGAME1N225071	3.7581	4.1148	7.2971	49.8856	51.9468	47.0173	3.53259
IMPGAME1N110887	11.0324	9.1364	9.3262	39.4269	38.8139	29.1197	2.11277
IMPGAME1N145320	23.8429	17.0347	19.7625	2.3842	1.8585	3.0341	-2.80788
IMPGAME1N109718	2.5538	2.4572	5.2062	177.136	181.244	58.6151	5.58934
IMPGAME1N195904	14.1851	17.8807	14.9552	57.5248	55.7489	48.6033	2.02542
IMPGAME1N247275	10.5949	9.001	9.0009	28.9165	24.1396	23.8377	1.6748
IMPGAME1N157589	0	0	0	37.5325	37.759	38.9012	13.1029
IMPGAME1N88805	76.4	66.4555	55.9727	14.6797	11.5726	10.6806	-2.17687
IMPGAME1N339418	98.9536	76.4421	105.392	21.6072	19.9088	20.8803	-1.92426
IMPGAME1N342439	90.253	36.1855	53.0728	3.0137	3.9234	3.429	-3.85365
IMPGAME1N279412	153.136	101.602	117.21	485.54	482.187	395.872	2.12706
IMPGAME1N44624	8.6724	6.7106	6.6918	30.9251	37.6695	47.8031	2.64883
IMPGAME1N109388	0.5882	0.184	2.4097	168.351	178.923	118.322	7.42417
IMPGAME1N53810	246.06	68.2091	126.975	3.7959	3.7114	2.595	-5.1781
IMPGAME1N189015	56.5557	55.7592	56.7203	18.6627	16.2848	18.5699	-1.41429
IMPGAME1N8749	27.6682	31.6716	25.5059	2.769	1.9176	3.6059	-3.10845
IMPGAME1N117522	32.7815	19.4662	24.9206	2.9049	1.7171	2.2011	-3.23692
IMPGAME1N93156	13.8112	12.8728	9.6087	1.268	1.1116	1.3314	-3.03801
IMPGAME1N161249	2.4041	1.9331	1.885	8.4966	7.7792	8.3827	2.23443
IMPGAME1N230901	31.5428	30.5783	27.2996	146.163	150.207	97.115	2.3851
IMPGAME1N324845	3.9179	3.3685	7.859	65.3734	59.5721	61.2787	3.85564
IMPGAME1N85049	2.5187	0.4513	2.3738	72.4637	79.2973	56.7227	5.54154
IMPGAME1N240534	2.7171	1.4071	4.819	84.508	72.6811	51.8861	4.78686
IMPGAME1N71609	47.47	33.5131	37.3701	4.0169	2.9245	4.4149	-3.12318
IMPGAME1N4207	32.0962	30.8662	40.174	132.226	125.279	116.53	2.10104
IMPGAME1N28492	1.4245	2.4696	1.4401	26.0478	27.6446	32.7903	4.26525
IMPGAME1N236710	0.0298	0.0163	0.0986	9.4005	10.4046	3.9406	7.61496
IMPGAME1N247116	2.7034	3.5845	2.2703	16.9255	20.9161	25.0952	3.12309
IMPGAME1N76093	1.5811	1.76	1.7728	9.4756	12.6677	17.0287	3.18088
IMPGAME1N243487	0.9552	0.523	1.8963	28.9013	33.8445	28.0524	4.99705
IMPGAME1N6081	18.1676	16.591	13.6204	3.2489	3.3805	3.75	-1.97359
IMPGAME1N305374	16.5904	14.8114	14.4639	32.2788	29.8007	29.6445	1.24712
IMPGAME1N114813	7.1629	5.9446	9.4596	60.727	60.1807	41.5211	3.0909
IMPGAME1N346105	75.9579	99.6157	69.9567	308.26	294.701	345.721	2.19216
IMPGAME1N226844	9.9252	13.2895	9.3636	76.7227	77.0277	50.8066	2.89349
IMPGAME1N127866	11.4081	18.2347	14.0442	79.1707	100.525	122.446	3.02881
IMPGAME1N163408	1.9943	2.6489	1.911	37.5429	35.1573	16.2311	4.00502
novel.1328	0.584	0.3197	0.5032	6.2094	6.0105	10.294	4.24724
IMPGAME1N153918	81.9757	82.8043	63.4762	18.1204	16.9675	18.5124	-1.84297
IMPGAME1N342409	26.1227	13.3605	18.6757	1.4443	1.5326	1.4843	-3.45101
IMPGAME1N235114	43.1632	31.6144	134.687	2221.98	3753.55	3915.39	5.7935
IMPGAME1N114069	40.4451	30.6737	34.666	3.6185	4.8393	5.8562	-2.64048
IMPGAME1N220205	2.0968	1.1756	1.2538	10.3417	9.749	8.7043	2.9239
IMPGAME1N299682	42.0879	38.7971	36.0517	4.4221	2.2829	4.5951	-3.11558
IMPGAME1N2858	9.9879	12.4537	12.4658	57.0682	58.1184	43.9227	2.42947
IMPGAME1N303064	27.4713	20.2555	13.3974	130.317	148.445	186.761	3.18575
IMPGAME1N235161	122.816	75.7786	102.44	12.7726	11.6158	16.6813	-2.62279
IMPGAME1N113660	26.2551	23.3507	31.8831	272.571	246.269	143.171	3.26509
IMPGAME1N116680	36.5597	27.3083	32.27	91.9064	86.6157	85.6952	1.70705
IMPGAME1N39846	22.7568	18.3648	19.6405	47.0955	50.4634	45.1087	1.48039
IMPGAME1N31747	13.4853	12.5046	18.0037	111.891	82.4809	70.8217	2.83106
IMPGAME1N367216	23.0659	20.535	19.8514	87.1832	106.959	154.139	2.70506
IMPGAME1N92185	7.1312	4.1113	6.0204	0.2135	0.2362	0.2294	-4.42588
IMPGAME1N352435	23.5756	23.8093	20.5505	1.097	1.705	2.2885	-3.51319
IMPGAME1N233329	20.9707	22.618	21.3608	3.8387	3.3028	4.1527	-2.27831
IMPGAME1N60316	0.4667	0	0.4118	38.5247	44.0926	21.7109	7.13029
IMPGAME1N338410	97.0867	77.6557	83.3087	4.19	4.6518	9.3735	-3.57712
novel.6287	7.9606	12.818	5.9391	79.9672	86.7199	78.2891	3.44036
IMPGAME1N90546	32.0286	29.5004	30.0727	1.7781	1.9799	1.1012	-3.98946
IMPGAME1N54888	38.7774	24.6334	31.8438	4.9978	4.4454	5.6629	-2.40523
IMPGAME1N230564	11.3101	19.5796	26.4643	420.02	435.879	208.643	4.44541
IMPGAME1N271987	0.3683	0.0806	0.1625	17.4438	23.6466	36.3012	7.21284
IMPGAME1N113991	16.9017	19.373	18.0863	4.3862	3.9259	4.1174	-1.88506
IMPGAME1N313108	0.0648	0.2413	0.3003	6.1289	5.9527	8.558	5.32625
novel.7217	2.2458	1.9906	2.5358	29.9267	41.7147	87.9202	4.80345
novel.6593	138.561	76.8426	127.721	7.8923	5.792	11.0844	-3.54183
IMPGAME1N115100	1.9939	1.1558	2.005	25.1686	23.021	13.7261	3.83487
IMPGAME1N169319	0	0	0.2733	52.3872	42.1886	63.2962	9.46671
IMPGAME1N72215	11.0756	12.2244	9.7471	34.0802	35.4048	28.89	1.81939
IMPGAME1N8521	0.8251	0.2464	1.2409	23.2031	19.8394	21.8108	5.05544
IMPGAME1N125282	14.2202	16.8083	20.5456	39.52	31.33	50.67	1.23739
IMPGAME1N343386	65.8174	37.6001	55.3937	333.833	259.675	237.726	2.63871
IMPGAME1N96647	17.6384	12.8902	13.5761	57.578	55.9309	45.6405	2.10214
IMPGAME1N119053	41.6298	27.1195	56.5965	454.11	416.569	284.032	3.44635
IMPGAME1N100141	34.6285	36.2605	39.9076	160.429	146.647	110.918	2.1574
IMPGAME1N225354	22.9433	30.6442	32.7639	134.953	126.671	110.406	2.34421
IMPGAME1N196200	118.883	67.6511	107.558	12.4046	10.0759	13.9597	-2.76222
IMPGAME1N21924	1.4194	0.858	1.9567	14.8489	12.4687	12.7031	3.4839
novel.3683	0.147	0.0402	0.0405	8.9531	10.8214	8.977	7.19573
IMPGAME1N101326	20.4507	21.2071	16.9457	62.8258	59.7556	52.2262	1.82326
IMPGAME1N163572	0.1678	0.023	0.0463	4.7236	4.6398	4.9089	6.1334
IMPGAME1N303137	1.5471	1.8032	1.9264	19.2482	20.1725	37.3654	4.10536
IMPGAME1N97812	38.8681	19.7612	33.8993	279.817	278.028	179.101	3.24703
IMPGAME1N207940	15.93	13.7256	14.6335	61.6679	58.6416	43.8507	2.13742
IMPGAME1N60345	21.2319	16.7765	12.4034	1.7236	1.7584	2.3516	-2.85978
IMPGAME1N247183	1.3862	1.3365	1.1409	13.159	12.0792	7.5194	3.33138
IMPGAME1N43971	125.241	126.323	113.049	34.1627	29.7814	25.1824	-1.78628
IMPGAME1N336207	4.5648	3.8914	4.3871	20.0451	18.0606	15.2161	2.3009
IMPGAME1N342087	32.0539	14.6441	17.0741	0.7273	1.2516	1.1212	-4.11138
IMPGAME1N103165	14.4581	9.898	11.0085	1.6104	1.0603	1.6007	-2.79084
IMPGAME1N183791	1.5996	1.52	1.4093	10.966	9.267	6.3619	2.80036
IMPGAME1N95476	40.055	28.142	32.8629	2.7898	2.7896	4.8196	-3.03294
IMPGAME1N223704	59.6776	78.9115	54.9997	8.3598	6.4488	9.9718	-2.72377
IMPGAME1N222997	64.3568	45.4445	48.0065	161.913	190.621	156.231	1.94275
IMPGAME1N309037	18.9164	16.0593	15.7224	42.4002	49.9798	43.9612	1.67598
IMPGAME1N246460	29.6244	14.8365	29.294	574.207	550.24	217.05	4.43624
IMPGAME1N96762	10.1791	11.2792	8.6641	51.0583	41.0329	35.3294	2.32553
IMPGAME1N44879	32.4127	36.0439	22.1824	0.4196	0	0.7363	-5.99853
IMPGAME1N42658	0	0	0	57.7287	59.363	32.052	12.9438
IMPGAME1N213595	11.1639	12.5728	10.788	39.3112	43.5067	51.6271	2.20517
IMPGAME1N90179	3.9931	6.4526	8.4433	60.5327	64.9549	102.811	3.82733
IMPGAME1N83374	61.3237	62.2702	54.3548	14.2435	11.0558	11.3036	-2.02964
IMPGAME1N162753	2.522	3.3557	2.535	26.3229	22.8874	15.6408	3.18962
IMPGAME1N172127	5.4618	6.0706	7.9891	37.4669	35.3796	27.5633	2.60184
IMPGAME1N297377	1.1703	0.5355	2.2924	120.301	102.245	31.5901	6.228
IMPGAME1N116506	7.7477	3.7679	10.4106	105.591	89.1248	75.2117	3.86584
IMPGAME1N189949	0.4225	1.0265	0.4806	10.4151	9.8837	8.1584	4.12071
IMPGAME1N43590	52.9582	61.9503	58.1486	9.4854	9.4568	12.5676	-2.21785
IMPGAME1N147059	129.297	102.405	106.65	12.2435	9.1018	4.9595	-3.43369
IMPGAME1N303156	20.0348	21.7752	22.2583	73.9047	71.7973	79.4556	2.05696
IMPGAME1N87906	40.1013	43.7753	35.5483	9.1568	9.4644	10.0319	-1.81599
IMPGAME1N101827	2.7415	0.3602	1.4513	76.9564	74.9697	48.5446	5.72428
IMPGAME1N337985	10.3722	5.4297	9.0596	50.4597	47.6034	63.9488	2.95519
IMPGAME1N50647	162.906	181.136	183.216	43.0608	42.5074	50.661	-1.71132
IMPGAME1N238826	224.784	73.3315	97.4278	2.2084	3.0965	5.2282	-4.96497
IMPGAME1N96567	13.5077	10.0634	10.5921	1.5572	1.2024	0.9609	-2.93488
novel.2379	0	0.1913	0.0642	25.9456	17.1424	21.8388	8.27271
IMPGAME1N352483	199.138	86.9812	227.667	2404.31	2709.54	1613.02	3.96135
IMPGAME1N328425	18.5714	17.8082	22.3901	100.462	119.345	173.565	2.98585
IMPGAME1N106333	1650.42	1101.95	1703.56	6604.33	6422.92	5280.1	2.28647
IMPGAME1N118161	57.4206	22.9448	66.868	1005.88	850.257	546.592	4.27651
IMPGAME1N97427	18.5286	14.6854	13.5806	1.7323	2.356	1.9331	-2.71957
IMPGAME1N275090	62.3411	77.4509	74.6422	224.437	207.395	198.601	1.79559
IMPGAME1N27127	24.4914	15.2392	27.6667	194.996	209.814	123.134	3.21765
IMPGAME1N40419	34.7258	42.2421	38.9473	113.621	109.683	99.0365	1.7166
IMPGAME1N48347	0.6444	0.6866	0.1345	13.9741	12.2552	19.5483	5.21718
IMPGAME1N45928	15.3955	9.2346	12.4761	122.094	112.678	62.7343	3.25572
IMPGAME1N194120	43.95	47.3198	51.9824	122.167	122.359	116.239	1.57432
novel.5437	6.3597	7.882	4.4045	43.7781	40.0536	30.6157	2.86369
IMPGAME1N174948	0.5293	1.6807	2.1016	33.8711	40.9411	31.9349	4.86428
IMPGAME1N253435	31.6467	48.0638	31.1152	4.3733	4.4382	5.0595	-2.75934
IMPGAME1N234959	13.7703	12.088	13.7468	73.8978	85.6981	55.9161	2.69103
IMPGAME1N62239	45.3436	20.1728	37.8094	1.8035	1.33	2.3733	-3.97423
IMPGAME1N121424	2.3087	1.7462	2.1107	17.7653	17.4077	9.9368	3.11988
IMPGAME1N276702	39.3163	26.7755	26.868	1.9661	2.0761	3.7299	-3.33104
IMPGAME1N107110	11.3275	10.4102	12.0643	46.96	43.5339	32.8466	2.11211
IMPGAME1N234056	0.1207	0.3303	0.6654	14.3656	10.8048	15.2614	5.41015
IMPGAME1N340041	21.7094	16.159	52.7605	0.1723	0.2965	0.4146	-6.48519
IMPGAME1N103482	15.36	10.6244	12.2133	57.3498	59.3869	41.9407	2.30648
IMPGAME1N336022	9.2194	12.4212	10.7808	51.7005	45.8432	38.9261	2.31385
IMPGAME1N238285	236.917	226.746	253.806	485.815	455.828	472.328	1.2223
IMPGAME1N225157	14.9474	12.259	11.5585	34.6268	30.8173	33.928	1.60699
IMPGAME1N339544	25.7761	16.7347	36.7496	298.91	263.942	183.083	3.47604
IMPGAME1N73132	110.607	89.6626	105.396	23.4826	24.3527	27.2484	-1.78047
IMPGAME1N235546	9.2602	9.7455	9.4197	70.1612	73.5276	39.6905	2.93466
IMPGAME1N233132	15.975	16.2038	15.237	32.4526	29.3066	29.2431	1.18519
IMPGAME1N199689	46.3447	45.0487	59.323	5.0279	4.7976	7.9203	-2.84732
IMPGAME1N52191	12.0415	12.1176	11.0285	2.1979	1.7367	2.1925	-2.27017
IMPGAME1N164934	3.0879	4.1695	4.3525	15.9952	16.0773	15.9036	2.28593
IMPGAME1N121624	1339.76	1107.51	1322.74	355.105	357.83	287.684	-1.66675
IMPGAME1N350249	15.3998	12.6461	13.1311	51.1355	73.1118	87.9979	2.61593
IMPGAME1N113083	17.4907	10.837	11.5407	1.8745	1.5709	1.2815	-2.81649
IMPGAME1N229235	24.2915	41.2831	27.6109	201.261	258.175	392.047	3.43035
IMPGAME1N99045	1.0362	0.6807	0.9904	12.5536	17.4658	23.3998	4.54798
IMPGAME1N331966	110.843	69.0425	113.907	12.3497	10.8334	15.4178	-2.68072
IMPGAME1N233885	40.7007	38.3102	34.5523	8.4042	8.0228	5.751	-2.10749
IMPGAME1N244333	19.4925	13.4848	24.2827	0.3426	0.3685	0.8373	-4.99058
novel.2935	0	0	0	35.7682	36.1945	29.4704	12.3131
IMPGAME1N308587	83.9208	60.984	82.6679	676.387	686.393	341.884	3.15375
IMPGAME1N203873	3.8459	2.2644	7.4427	175.182	170.071	68.0966	5.16915
IMPGAME1N57274	5.6605	4.6295	5.2722	15.7476	14.2671	12.5321	1.69832
novel.6738	0.6492	1.1794	1.2042	11.0679	13.5972	8.3874	3.68418
IMPGAME1N228274	73.4526	50.5486	54.0886	3.9107	3.5891	7.4175	-3.32717
IMPGAME1N80558	11.7406	18.5369	9.5146	0.1568	0.0539	0.1415	-6.51066
IMPGAME1N40427	81.6516	27.7237	33.7011	2.2921	2.0579	1.5588	-4.32583
IMPGAME1N242420	12.5746	12.824	9.7518	33.479	33.9546	41.034	1.87284
IMPGAME1N112093	58.8066	13.752	61.3704	1493.06	1224.6	951.488	5.02865
IMPGAME1N188763	23.6826	21.0131	22.4095	140.547	116.041	76.7408	2.55776
IMPGAME1N339957	75.2226	51.7785	62.5247	14.2162	11.0573	11.0661	-2.12988
IMPGAME1N64629	246.854	108.653	231.382	2.9908	4.0925	9.5382	-4.89163
IMPGAME1N44050	37.0205	25.7441	27.8426	3.533	4.262	5.4505	-2.52523
IMPGAME1N331652	53.0181	32.1306	34.6489	1.8057	2.3163	3.9008	-3.65217
IMPGAME1N112289	0.2602	0.2848	0.5164	8.0973	10.4722	9.8334	4.99249
IMPGAME1N85369	15.7206	14.6525	20.3828	1.171	1.9214	1.3107	-3.30113
IMPGAME1N264554	33.981	24.3392	28.0659	5.6798	4.887	6.501	-2.08917
IMPGAME1N89430	125.122	132.563	153.497	38.7491	37.4827	37.2528	-1.61641
IMPGAME1N38024	80.0965	71.7893	68.4376	26.8615	24.4383	28.1743	-1.22374
IMPGAME1N238281	8.4093	7.7321	5.9719	0.1447	0.249	0.3628	-4.67444
IMPGAME1N285498	0.1487	0	0.041	12.2861	10.6329	8.3746	7.5698
IMPGAME1N275752	162.929	130.506	125.189	14.1309	15.8133	25.0339	-2.6792
IMPGAME1N108213	11.0126	9.4661	8.4451	26.1054	22.8038	24.4791	1.592
IMPGAME1N339539	3.4662	1.9424	2.0468	19.3643	19.3851	14.1254	3.0812
IMPGAME1N89923	22.2721	9.4188	11.9336	0.645	0.8699	0.7603	-4.00643
IMPGAME1N87574	19.2839	6.3496	28.6652	466.144	466.623	349.523	4.80685
novel.7290	288.16	152.646	261.613	1351.86	1690.63	1184.78	2.84376
IMPGAME1N306048	13.3289	8.2313	13.2705	152.019	138.273	67.0832	3.60782
IMPGAME1N96536	17.1619	9.9096	9.651	1.0429	0.9638	1.1037	-3.303
IMPGAME1N55580	10.135	7.0756	13.6901	61.522	59.7008	64.4119	2.82987
IMPGAME1N349747	0	0	0.0421	64.4139	69.9136	45.8838	12.2552
IMPGAME1N333427	1.2599	0.8671	0.7411	8.2119	7.7442	15.1417	3.69087
IMPGAME1N249277	156.652	208.371	234.585	1302.09	1984.51	3227.98	3.68002
IMPGAME1N228513	29.9216	11.9456	36.6177	0.4084	0.4961	0.9032	-5.20449
IMPGAME1N117173	33.1373	18.0443	70.5518	1344.63	1617.35	710.001	5.15343
IMPGAME1N303069	15.9861	19.1318	11.2071	72.8309	64.0388	70.4426	2.40769
IMPGAME1N221237	0.9146	1.6339	2.628	24.592	25.0228	21.8698	4.0194
IMPGAME1N240279	11.4847	9.554	8.0226	2.3349	1.8707	2.1827	-1.93322
IMPGAME1N247591	13.1521	8.1972	8.193	1.0338	1.0578	1.2397	-2.89599
IMPGAME1N116091	2.7009	3.4968	5.1122	25.7373	30.5381	40.6986	3.33571
IMPGAME1N166410	16.5231	16.6771	29.72	0.029	0	0.3057	-7.37948
IMPGAME1N4775	205.455	166.596	189.777	1419.42	1124.76	700.049	2.77573
IMPGAME1N114993	2.9053	1.176	1.9438	24.5166	22.1021	14.9533	3.61091
IMPGAME1N20950	1.6411	0.5504	2.8535	51.0492	40.4802	45.1595	4.99984
IMPGAME1N324842	1.6424	0.6565	3.6516	64.4882	56.5054	68.8291	5.23154
IMPGAME1N97081	18.6086	16.0546	20.7378	70.3493	65.9583	54.4605	2.02862
IMPGAME1N327813	35.1332	33.7634	27.5972	6.841	7.0423	7.9922	-1.89574
IMPGAME1N95712	33.2406	29.7356	24.937	2.9102	2.7595	1.4292	-3.37162
IMPGAME1N117303	35.014	34.0545	38.3803	158.421	171.917	108.861	2.27595
IMPGAME1N340033	33.5404	43.9093	37.1765	137.329	135.465	114.238	1.99663
IMPGAME1N8221	13.9185	10.3086	11.1701	2.2259	2.1355	2.1035	-2.20215
IMPGAME1N205242	45.1561	43.3774	32.347	8.8088	6.5389	6.8654	-2.19226
IMPGAME1N5596	17.6527	18.5104	16.5635	143.102	133.377	70.2458	2.96204
IMPGAME1N348165	0.0595	0.0326	0.0656	7.6493	7.1754	5.882	7.28167
IMPGAME1N159924	39.9916	39.0204	41.0963	85.3278	75.4508	75.5037	1.22003
IMPGAME1N341633	20.6856	29.7556	30.3412	2.7929	1.7413	2.4959	-3.27567
IMPGAME1N336257	19.8063	14.6256	47.4745	622.848	560.214	391.676	4.4971
IMPGAME1N47808	94.5934	126.778	118.218	24.0679	21.6328	24.8861	-2.02804
novel.36	0.0543	0.1485	0.1795	4.642	5.5058	4.3782	5.50686
IMPGAME1N140420	46.9742	46.8949	39.1598	2.5708	2.0109	5.0214	-3.54879
IMPGAME1N249422	261.206	521.174	581.286	4716.22	7431.47	12795.9	4.42392
IMPGAME1N307186	0.3435	1.053	0.8333	19.2558	23.8806	47.0359	5.57928
IMPGAME1N110839	56.1787	35.3147	35.3525	3.4499	4.5074	4.8043	-3.06756
IMPGAME1N96645	3.77	4.1279	6.0682	37.624	33.728	49.3278	3.35207
IMPGAME1N1443	6.5477	5.9224	5.3061	0.4953	0.805	0.5173	-3.06268
IMPGAME1N304805	54.4663	82.0991	49.0896	1.8453	2.2911	4.8479	-4.13217
IMPGAME1N109315	25.5986	15.696	31.7528	0.1164	0.2004	0.2627	-6.80297
IMPGAME1N153382	8.3639	6.6939	5.9772	0.5438	0.2184	0.2999	-4.00504
IMPGAME1N54502	3.4616	3.5762	5.511	42.3381	46.2027	25.1215	3.41943
IMPGAME1N239271	845.91	674.949	748.511	89.8082	99.8305	153.723	-2.47626
IMPGAME1N47576	27.8909	22.5175	25.2744	361.863	329.056	131.451	3.68969
novel.1756	0.2223	0	0.3923	13.1944	15.6791	9.8898	6.22717
IMPGAME1N114779	13.5344	6.8202	17.047	182.712	178.697	104.083	3.88422
IMPGAME1N221605	6.285	4.2123	4.9571	19.4775	19.9583	22.6489	2.25522
IMPGAME1N157756	7.1723	0.5609	3.2017	295.113	284.796	207.897	6.44771
IMPGAME1N246141	172.921	272.246	223.91	939.129	1022.72	1291.39	2.51871
IMPGAME1N63195	21.5418	15.367	14.1495	2.4997	2.6311	2.6645	-2.46073
IMPGAME1N254436	6.1136	7.3596	7.4503	40.5178	32.9236	60.3493	2.91593
IMPGAME1N170414	0.3176	0.1159	0.1751	8.2375	8.6285	8.3108	5.60355
IMPGAME1N213597	18.714	15.8405	19.404	52.5091	45.4899	55.2949	1.75151
IMPGAME1N101187	9.4961	7.0779	6.5767	0.0969	0	0.1093	-6.44828
IMPGAME1N324817	0.756	0.314	1.1214	11.8947	11.0582	13.4171	4.29736
novel.3957	1.8222	0.694	0.699	53.5304	60.6201	20.2713	5.643
IMPGAME1N244385	10.3444	10.0467	11.9336	53.8447	58.2437	36.4325	2.44416
IMPGAME1N98264	63.5427	65.7706	52.2203	17.5038	17.4265	16.7021	-1.56748
IMPGAME1N111925	7.6645	5.7504	5.2311	0.4918	0.2184	0.4533	-3.72048
IMPGAME1N153583	53.3761	58.7001	52.3839	10.0007	9.7781	9.7425	-2.23432
IMPGAME1N94153	73.7344	101.405	87.9187	14.6211	11.622	16.8573	-2.3713
IMPGAME1N45276	27.9641	21.3661	22.1103	56.5877	61.5549	54.9635	1.52769
IMPGAME1N47437	109.74	61.3674	175.137	1528.26	1734.58	1093.71	3.896
IMPGAME1N53438	154.562	133.722	103.819	10.8608	7.303	16.8149	-3.23729
IMPGAME1N101815	74.8119	62.972	78.3127	15.321	14.7642	16.5907	-1.9665
IMPGAME1N139237	18.8441	17.8503	19.1434	52.1892	42.99	46.217	1.58585
IMPGAME1N105554	3.2658	3.5585	4.4196	14.6251	14.67	18.5556	2.32978
IMPGAME1N130627	0.3983	0.1744	0.5271	11.3956	12.9848	7.0061	5.08262
IMPGAME1N101385	31.3389	47.7014	38.5111	4.2591	3.7562	5.0445	-2.93261
IMPGAME1N238333	60.6753	45.0932	54.0944	193.051	164.938	138.482	1.88304
IMPGAME1N238424	107.055	240.979	281.786	2470.45	3488.58	5913.68	4.46445
IMPGAME1N233850	11.2744	2.8688	7.7933	233.465	209.856	101.691	4.89558
IMPGAME1N337607	3.3675	4.3306	3.041	14.4844	15.6392	13.9643	2.2817
IMPGAME1N325135	1.1207	0.8652	1.2201	5.6943	5.4491	7.6451	2.79581
IMPGAME1N173140	13.6489	13.725	13.1191	32.4795	32.242	28.4206	1.4472
IMPGAME1N336682	139.569	105.04	100.434	9.4384	11.3741	18.2813	-2.89072
IMPGAME1N99375	11.0438	8.4848	9.7491	1.1214	1.5051	1.1131	-2.73277
IMPGAME1N111512	17.4451	22.6256	12.9124	0.7277	0.6045	1.3964	-4.04034
IMPGAME1N202854	66.8998	64.1742	50.9277	13.5075	15.6897	16.4368	-1.74773
IMPGAME1N84567	15.1371	15.9591	16.0187	1.0363	0.9341	1.9668	-3.34473
IMPGAME1N88483	12.1305	9.763	13.5649	183.569	159.291	66.5011	3.77348
IMPGAME1N103706	14.6347	16.5511	12.1384	2.4602	2.4887	2.9001	-2.22164
IMPGAME1N41681	174.339	49.8541	125.408	6.2942	5.4958	5.8201	-4.05008
novel.4978	21.8332	22.5683	22.9848	54.5694	56.7615	49.7759	1.50167
IMPGAME1N71727	19.1728	28.9882	17.0997	2.7906	1.9774	2.1232	-2.99861
IMPGAME1N113477	0.045	0.0492	0.1983	9.9506	8.5242	14.1161	7.0641
IMPGAME1N346866	33.4083	34.4549	31.8173	3.1638	3.6166	5.812	-2.74428
IMPGAME1N7541	11.8354	16.2368	11.5718	47.114	48.8217	46.2903	2.08517
novel.2440	0.2483	0.068	1.5744	67.8546	78.7729	83.0138	7.15835
IMPGAME1N45063	44.105	45.7169	41.9368	13.1179	12.6277	14.2109	-1.47742
IMPGAME1N304970	8.9616	4.3881	5.6887	0.1435	0.1852	0.2428	-4.82759
IMPGAME1N115549	7.4378	6.8389	7.9839	50.1777	36.0145	27.883	2.60012
IMPGAME1N327120	45.1045	47.3033	43.5515	110.924	113.444	135.096	1.64689
IMPGAME1N53757	33.5003	32.5442	20.6843	2.6585	2.6457	3.902	-2.98898
IMPGAME1N270641	0.3305	0.1809	0.1822	48.8734	62.6645	37.9537	7.98594
IMPGAME1N101657	97.6532	42.8228	60.0202	3.4296	4.2221	6.2691	-3.5898
IMPGAME1N242103	25.4362	33.9723	20.6641	1.6994	2.292	3.2236	-3.23278
IMPGAME1N114658	67.835	26.8313	29.8917	2.2899	1.9067	2.8145	-3.88421
novel.595	1.674	2.426	2.525	12.4457	15.0286	12.0255	2.81632
IMPGAME1N305128	0.7572	0.2764	2.3197	92.3025	71.0448	46.5187	6.19856
IMPGAME1N36225	21.1196	18.8542	18.721	6.0279	6.1423	6.2722	-1.42485
IMPGAME1N261346	48.9085	28.7545	42.6829	472.659	390.322	210.991	3.40814
IMPGAME1N184547	1.6124	3.0895	2.6674	39.2237	41.7945	85.1675	4.73535
IMPGAME1N239669	57.401	65.725	47.4701	13.4015	12.7931	14.652	-1.81751
IMPGAME1N36499	5.4543	8.4986	5.47	31.6189	27.9904	35.8566	2.53638
novel.2419	31.5467	20.4859	26.7243	234.772	203.755	113.659	3.06023
IMPGAME1N52944	12.7053	13.3877	7.3828	62.991	68.6282	55.7107	2.73454
IMPGAME1N294556	34.1003	25.2902	23.7286	5.7547	3.9486	5.1766	-2.22673
IMPGAME1N103687	5.8857	3.8666	2.8478	37.2557	41.1191	25.1732	3.2965
IMPGAME1N45936	15.3958	14.8208	10.598	0.8656	0.4583	1.1517	-3.78199
IMPGAME1N57509	41.5433	23.6657	26.2798	1.6751	1.4413	2.8693	-3.68176
IMPGAME1N57993	0.8384	0.0765	0.3082	15.8038	17.2006	17.4711	5.60491
IMPGAME1N325378	2.1194	2.0825	2.8768	13.8152	16.3612	17.2228	2.9866
IMPGAME1N352445	35.3251	32.4231	32.1826	59.7707	65.4592	64.1721	1.16916
IMPGAME1N203950	91.2984	61.5329	103.413	647.476	600.98	371.273	2.90612
IMPGAME1N53062	30.8216	35.5154	34.5012	3.6126	5.2957	5.3663	-2.58965
IMPGAME1N153875	27.3995	45.3913	26.1333	3.1273	1.8928	3.2113	-3.34598
IMPGAME1N30605	163.623	85.2539	117.338	545.482	629.787	797.688	2.68663
IMPGAME1N121574	24.0277	24.3959	18.861	2.6897	3.2096	4.252	-2.48632
IMPGAME1N306041	83.1395	88.0501	82.9572	5.2157	4.57	10.831	-3.38248
IMPGAME1N62062	16.6873	18.6502	19.655	4.1255	4.1253	4.3601	-1.88437
IMPGAME1N209000	1146.41	1073.88	1129.86	2602.24	3219.72	2548.57	1.56841
IMPGAME1N106436	8.1228	5.9998	4.6214	0.0623	0.0715	0.1562	-5.80582
IMPGAME1N141473	35.9621	41.1257	30.6276	4.6735	5.3173	6.7385	-2.44697
IMPGAME1N238422	25.1842	30.5054	33.1422	109.606	170.398	156.179	2.53811
IMPGAME1N157026	27.2921	27.073	29.3673	58.6575	56.4958	57.497	1.28781
novel.3373	0.2248	0.1367	0.1515	2.5473	2.6384	1.8702	4.02788
IMPGAME1N97080	2.3414	0.1899	0.5738	62.1967	79.4788	51.3103	6.22516
IMPGAME1N308256	201.521	189.731	136.776	38.2087	42.5064	41.9941	-1.855
IMPGAME1N688	31.3123	28.5045	29.0599	57.3944	58.1636	61.1986	1.23773
IMPGAME1N161165	0.6856	0.5005	1.1343	17.342	22.0492	17.4435	4.86304
IMPGAME1N131075	75.2782	71.149	66.8848	120.613	122.965	132.68	1.06541
IMPGAME1N51037	213.52	198.603	194.919	354.669	353.486	334.508	1.02686
IMPGAME1N113258	5.4875	4.8731	4.477	11.1383	12.138	11.1205	1.46079
IMPGAME1N183792	17.8363	25.6709	20.6058	184.073	164.118	94.3935	3.02607
IMPGAME1N245152	26.8583	6.8212	16.3929	0.05	0.086	0.0752	-7.67886
IMPGAME1N282831	56.4251	8.8154	33.8598	0.3229	0.1667	0.1943	-6.87495
IMPGAME1N49269	26.7928	28.9702	25.9383	101.851	143.147	189.22	2.65568
IMPGAME1N111061	48.3457	44.8125	28.5498	2.1264	2.4679	4.2394	-3.54125
IMPGAME1N333540	0.6454	0.7067	0.3032	6.1695	5.5469	10.1303	3.97064
IMPGAME1N152856	18.1754	3.0394	14.3232	482.25	528.746	256.163	5.4198
IMPGAME1N282339	16.0154	9.2684	11.4392	1.2375	0.9126	1.2534	-3.16982
IMPGAME1N276964	82.2552	42.6263	88.7323	1066.3	1012.35	461.286	3.82094
IMPGAME1N350269	19.3813	18.9422	17.3583	56.8321	67.5065	60.7024	1.97767
IMPGAME1N102072	203.829	229.713	320.521	1281.44	1250.84	960.083	2.44849
IMPGAME1N218744	0.1058	0.0116	0.0817	2.1982	1.9177	2.1682	5.22148
IMPGAME1N123569	36.0277	29.7365	29.274	5.7733	6.0333	8.2916	-1.99366
IMPGAME1N51202	24.1861	18.4081	14.9636	2.5141	3.0775	2.6898	-2.54868
IMPGAME1N196567	14.5567	13.8106	11.8077	72.3961	58.8873	41.2897	2.34938
IMPGAME1N57737	13.072	15.4177	17.3415	97.5923	85.57	56.1933	2.62357
IMPGAME1N28572	4.0694	2.7848	3.6777	21.1432	18.1762	13.2839	2.56926
IMPGAME1N282311	462.927	496.941	468.247	171.655	167.507	186.306	-1.19918
IMPGAME1N336435	34.6851	30.722	23.5758	6.1373	6.4105	6.1268	-2.00299
IMPGAME1N149805	40.6444	27.6164	30.5614	115.221	94.0272	91.7374	1.85798
novel.4369	1.6583	1.5252	0.951	12.5671	11.8059	13.0184	3.42299
IMPGAME1N248979	15.8838	18.6427	17.4548	0.9941	1.2355	1.7444	-3.48976
IMPGAME1N307832	3.1275	1.5864	3.1764	23.2111	24.8647	15.7722	3.26723
IMPGAME1N51599	33.4146	45.2049	37.2981	7.9395	6.883	7.825	-2.11484
IMPGAME1N99481	3.0452	2.5726	2.8811	33.7687	32.5004	13.9779	3.48657
IMPGAME1N196981	3.2837	1.7246	2.2671	13.0061	12.8337	13.196	2.67603
IMPGAME1N238897	380.86	324.334	449.419	1913.77	1776.59	1214.47	2.33007
IMPGAME1N222939	0.4122	0	0.1515	12.9257	14.7778	30.625	6.93384
IMPGAME1N147998	7.3265	7.6654	7.739	31.4283	27.136	20.9002	2.04898
IMPGAME1N129924	47.2411	51.0027	43.4048	211.904	193.562	132.662	2.17015
IMPGAME1N156964	15.2374	14.5358	14.7346	58.8501	49.2287	38.2069	1.96133
IMPGAME1N33378	1.0703	2.9829	6.6888	161.799	150.57	98.1676	5.47557
IMPGAME1N45314	1.6605	0.8677	0.8324	11.126	14.8145	22.4392	4.10156
IMPGAME1N106585	13.0646	5.397	18.367	0.1388	0.0796	0.1739	-6.29142
IMPGAME1N208679	18.0178	13.5999	11.1109	51.2298	60.6216	77.3935	2.40155
IMPGAME1N7216	23.0318	22.5825	23.5007	49.603	45.5	44.3401	1.25738
IMPGAME1N309695	4.5444	6.1303	4.9011	19.4881	17.8327	17.8123	2.06564
IMPGAME1N274948	29.6392	34.9098	30.9386	2.5433	3.4756	4.8377	-2.90388
IMPGAME1N114192	7.2577	7.5353	6.1021	52.4099	46.0457	26.3409	2.82425
IMPGAME1N47661	1.6696	1.949	2.0579	10.7748	9.3729	7.0139	2.50042
IMPGAME1N339169	17.7139	26.8111	33.7932	221.619	200.975	137.425	3.07007
IMPGAME1N345511	314.759	228.371	215.243	68.1451	69.2381	69.5515	-1.62015
IMPGAME1N100682	1533.65	926.125	1419.34	124.593	143.711	214.606	-2.75486
IMPGAME1N137975	0.16	0.2453	0.4942	8.8488	13.843	6.6543	5.27556
IMPGAME1N86679	49.8643	54.2923	45.067	126.506	110.139	105.612	1.44174
IMPGAME1N297352	1.1951	4.429	2.9403	62.2056	58.8746	43.3034	4.49599
IMPGAME1N206953	1.3777	0.1676	1.0974	43.4845	34.3431	25.843	5.55228
IMPGAME1N104074	172.238	204.587	186.945	54.4105	39.4084	44.8865	-1.78305
IMPGAME1N46127	47.7601	19.157	31.5146	253.685	242.152	199.658	3.08049
IMPGAME1N98395	24.8822	27.0432	48.1414	1.7729	1.8305	1.0665	-4.18368
IMPGAME1N345364	0	0	0	4.0428	3.3338	3.106	11.569
IMPGAME1N57495	0.0968	0.1413	0.2491	6.3929	5.903	4.2212	5.33836
IMPGAME1N223737	52.005	49.3782	33.0995	202.996	293.455	189.993	2.60561
IMPGAME1N152833	41.3684	36.7326	33.291	80.1234	71.3542	71.5846	1.24988
IMPGAME1N4341	18.1945	5.8405	15.3653	162.288	153.187	120.5	3.72478
IMPGAME1N124283	12.0141	8.2566	9.7731	0.1235	0.1417	0.2477	-5.66294
IMPGAME1N124200	4.0159	3.2193	2.4914	0.0924	0.0994	0.1911	-4.43983
IMPGAME1N197315	79.1001	41.399	44.9153	2.2274	2.1121	4.7858	-3.92537
IMPGAME1N150612	0.615	1.109	2.4337	29.7924	31.9519	63.1093	5.13668
novel.2586	0.2153	0.0643	0.1727	3.0462	3.5489	3.1018	4.66466
IMPGAME1N94894	25.3276	68.66	25.1077	0.1688	0.1937	0	-8.09636
IMPGAME1N156885	110.874	105.284	96.3926	211.576	214.684	252.592	1.36555
novel.3622	0.0766	0.4192	0.0845	13.6943	20.2536	14.0277	6.63219
IMPGAME1N213906	25.506	16.7707	25.5199	119.08	107.379	81.7113	2.43242
IMPGAME1N110112	129.488	141.302	129.984	253.465	257.017	276.297	1.21674
IMPGAME1N163407	0.2933	0.1235	0.0746	7.436	6.3792	3.706	5.40101
IMPGAME1N343739	12.5418	6.9954	7.6016	0.6997	0.89	0.5033	-3.44339
IMPGAME1N286392	23.5809	28.036	20.0961	4.0292	4.0941	3.9822	-2.32333
IMPGAME1N116701	50.5765	23.9498	40.2293	5.0957	4.476	4.6441	-2.75758
IMPGAME1N92131	0.3733	0.7154	0.5147	25.2621	31.3616	12.4838	5.68057
IMPGAME1N117895	7.5325	0.7551	4.066	258.558	220.723	138.967	5.91658
IMPGAME1N53403	185.154	137.429	179.616	31.1155	39.9852	37.3654	-1.96478
IMPGAME1N3693	8.9544	5.8893	5.9655	0.2929	0.5797	0.5727	-3.62145
IMPGAME1N214555	100.594	137.478	123.477	15.4296	17.2585	23.995	-2.43542
IMPGAME1N64096	92.9978	47.1842	97.3378	1034.61	1050.45	478.73	3.68279
IMPGAME1N103091	19.7664	19.5789	17.8556	119.172	122.754	66.3957	2.67726
IMPGAME1N151835	84.8663	57.7495	62.0788	206.379	238.887	191.642	1.89155
IMPGAME1N196492	6.0071	4.9446	6.2021	35.2513	31.181	21.43	2.60302
IMPGAME1N145924	15.0678	13.3877	10.8288	47.2165	51.668	39.7711	2.0691
IMPGAME1N231630	15.351	14.2161	18.8144	48.0311	56.2252	65.1069	2.05076
IMPGAME1N39633	5.9324	3.5205	11.0377	151.503	144.931	71.6298	4.40576
novel.6892	2.1339	1.971	4.0363	20.9263	21.0193	18.3362	3.12532
IMPGAME1N1777	114.08	85.2703	32.8751	2.5106	2.1269	0.6971	-5.17494
IMPGAME1N159162	45.4499	35.3819	53.7473	151.824	168.286	140.835	2.02146
IMPGAME1N15584	22.2442	23.7271	25.039	140.275	123.845	76.7363	2.50491
novel.3597	41.2099	47.1876	25.3884	2.5535	1.6321	0.9875	-4.18368
IMPGAME1N154262	9.9133	10.8791	13.0346	133.145	129.653	54.1189	3.4684
IMPGAME1N242456	362.173	61.3686	165.56	4.3135	4.1568	4.671	-5.21226
IMPGAME1N161281	2.5129	2.1355	2.3371	7.1059	7.0498	7.3066	1.8654
IMPGAME1N286059	0.3996	0.175	0.3525	6.2185	5.4502	5.5186	4.45644
IMPGAME1N229007	0.8386	0.8815	0.8879	4.2964	4.0454	5.3644	2.63796
IMPGAME1N155684	35.8925	34.1171	35.7569	2.8976	2.4931	5.046	-3.10217
IMPGAME1N36510	2.8982	3.2838	2.7511	34.816	33.05	14.2122	3.44423
IMPGAME1N92385	5.7626	6.5321	3.8703	0.1785	0.3072	0.2685	-4.21145
IMPGAME1N195285	3.0241	2.8189	3.0393	8.2159	6.5985	8.5083	1.6374
IMPGAME1N231315	239.927	356.684	235.202	1.1867	1.3886	7.9241	-6.07319
IMPGAME1N5342	39.2696	23.9416	40.6518	148.903	150.683	136.108	2.31711
novel.2816	22.6489	27.1573	20.2275	71.3308	73.1981	64.8697	1.82469
IMPGAME1N107782	11.9973	8.8593	8.9055	1.7768	1.9383	1.4793	-2.26839
IMPGAME1N42223	1.0057	0.1159	0.3503	17.3193	16.3324	27.8564	5.65091
IMPGAME1N266983	12.6638	4.9407	13.3244	192.482	196.121	94.8042	4.21756
IMPGAME1N343216	0.4643	0	0.1707	17.3546	13.6448	12.7131	6.32507
IMPGAME1N227904	64.5379	59.1389	51.7119	117.471	127.69	121.184	1.31097
IMPGAME1N113263	255.175	159.372	296.083	1168.85	1364.62	1015.85	2.56833
IMPGAME1N3260	6.1136	6.633	6.957	31.3474	28.3352	20.4826	2.26749
IMPGAME1N186480	17.1594	12.5255	14.7649	1.9231	2.0683	2.2295	-2.59443
IMPGAME1N56284	4.2249	10.8756	7.9305	62.3137	77.6772	90.1399	3.55216
IMPGAME1N263266	39.7501	59.2211	47.171	272.812	358.117	643.553	3.36373
IMPGAME1N57062	26.1472	31.2037	32.1911	146.223	127.246	91.0211	2.26475
IMPGAME1N196212	9.3563	8.578	6.2752	0.8359	0.8055	1.1817	-2.85496
IMPGAME1N51801	10.1593	7.5798	8.2298	132.313	82.4756	46.5961	3.57798
IMPGAME1N112103	18.1244	8.6515	14.9162	1.0732	1.0073	1.5302	-3.27736
IMPGAME1N102948	8.5098	9.5867	10.1646	0.4306	0.5621	1.0496	-3.56394
novel.3095	43.1419	15.0121	35.784	384.27	374.212	239.399	3.66609
IMPGAME1N44568	41.9011	37.8145	36.9851	234.031	252.744	131.291	2.65357
IMPGAME1N106019	23.3466	10.309	18.7944	0.5354	0.2126	0.7432	-4.8624
IMPGAME1N2949	9.0282	8.99	16.229	116.748	118.661	65.8841	3.37436
IMPGAME1N116233	0.5321	0.9063	0.3391	5.8295	6.3927	8.7332	3.80296
IMPGAME1N184434	2.2847	0.5096	0.4433	29.7317	32.9709	34.9057	5.19309
IMPGAME1N240177	31.332	34.113	41.0384	4.6026	2.8357	2.3074	-3.19271
IMPGAME1N242644	9.5587	5.281	9.9756	66.2884	60.9113	39.1213	2.99349
IMPGAME1N221973	4.8682	3.099	4.9944	32.5024	26.7413	26.4991	2.97335
IMPGAME1N89909	4.6912	4.836	4.5684	13.4351	15.9802	17.9209	1.99188
IMPGAME1N254222	23.5051	21.671	22.2902	5.5857	6.6402	5.9253	-1.65316
IMPGAME1N243789	38.9219	52.5463	34.3126	7.6937	6.8505	8.345	-2.21602
novel.2587	0.4678	0.1499	0.4027	7.2458	5.8833	3.7653	4.30088
IMPGAME1N279135	19.3193	18.758	13.231	0	0	0	-11.3216
IMPGAME1N53400	2.752	2.6318	3.0351	22.4091	17.9048	11.2681	2.85851
IMPGAME1N385	14.4146	10.4758	12.2017	40.348	34.6274	29.694	1.7459
IMPGAME1N155354	24.7883	38.3343	30.5807	147.448	184.491	274.699	2.9334
IMPGAME1N33429	5.368	3.7007	11.5116	88.7871	92.598	88.4454	3.95046
IMPGAME1N257855	60.8337	64.2116	51.8589	133.439	142.62	157.568	1.53937
IMPGAME1N113106	0.1831	0.2468	0.4816	4.5887	5.0378	9.1541	4.60222
IMPGAME1N2950	21.6818	17.3963	26.6955	153.339	162.708	87.6388	2.86231
IMPGAME1N93203	193.762	149.997	151.775	15.5577	18.0556	29.3845	-2.72928
IMPGAME1N200140	65.3072	11.6027	19.7251	805.735	746.782	832.186	4.90615
IMPGAME1N280732	1.7118	1.4875	1.3485	9.7442	6.4631	8.4534	2.68706
IMPGAME1N204166	120.504	38.0738	45.2877	1.2297	2.3513	2.3633	-4.84282
IMPGAME1N43278	4.3397	1.9056	2.8422	22.8617	22.6952	15.8782	3.01593
IMPGAME1N97507	17.6823	13.4626	18.1246	2.8597	2.5601	1.7154	-2.53721
IMPGAME1N148350	65.3553	35.4702	44.669	4.5285	3.5924	6.7142	-3.03882
IMPGAME1N42842	38.0612	26.1879	35.2131	156.241	156.013	102.308	2.30911
IMPGAME1N171205	21.2646	17.4235	13.8954	66.8034	71.7448	50.5708	2.09983
IMPGAME1N358175	10.131	10.2129	7.4745	38.8678	44.2217	29.9649	2.27202
IMPGAME1N151176	0.0342	0.0562	0.0943	3.3722	2.8445	2.0635	5.74462
IMPGAME1N349170	0.7735	0.6515	1.0499	7.7356	6.4826	5.7523	3.25859
IMPGAME1N316319	0.3561	0.3899	0.1637	4.3031	5.8251	4.8754	4.28887
IMPGAME1N348173	481.376	182.481	547.461	4162.11	4561.57	3489.46	3.58486
IMPGAME1N238282	125.447	62.0632	133.28	879.303	778.691	559.168	3.03794
IMPGAME1N52812	11.3538	12.9261	9.765	40.7845	42.8812	31.8738	2.00871
IMPGAME1N338156	4.8	10.2272	8.835	51.195	63.8747	78.3172	3.25167
IMPGAME1N215195	21.1422	20.7314	17.3509	5.2826	5.0043	4.775	-1.72703
IMPGAME1N107623	10.175	7.8173	7.7798	1.4877	1.1378	1.7403	-2.30848
IMPGAME1N348776	171.997	191.688	162.072	347.05	366.637	350.383	1.2617
IMPGAME1N347391	42.1998	30.5667	29.118	3.4516	3.2398	2.045	-3.28142
novel.6255	14.6725	28.8034	18.6715	0.8812	1.3719	1.2622	-3.92683
IMPGAME1N149917	7.7779	4.7272	5.4885	39.4393	38.3197	24.0524	2.75433
IMPGAME1N57782	0.0552	0.2818	0.1825	7.4113	4.6182	4.17	5.20346
IMPGAME1N279411	3.1647	1.155	2.1153	29.3854	28.7929	17.6364	3.81457
novel.5460	0.0306	0	0.0337	2.8821	2.874	3.5122	7.40497
IMPGAME1N334548	0.8641	1.23	1.0483	132.474	130.871	11.5574	6.69234
IMPGAME1N348710	17.2311	16.961	22.363	66.6242	58.4098	55.0986	1.91261
IMPGAME1N223141	103.964	79.7347	108.029	286.073	294.627	240.612	1.74026
IMPGAME1N109043	22.2819	23.1737	22.7944	0.12	0.3097	0.9926	-5.4097
IMPGAME1N84864	9.4892	7.6988	6.3479	0.6616	0.6728	0.6785	-3.29972
IMPGAME1N157069	28.6617	28.0319	27.4621	5.8787	5.4505	8.0816	-1.87239
IMPGAME1N349237	18.2893	24.4129	21.4929	76.5756	108.358	135.086	2.55922
IMPGAME1N3043	617.903	1270.68	1153.12	6098.91	10629.5	12249.2	3.48606
IMPGAME1N147392	23.4974	30.2838	22.8349	5.5062	5.959	6.3728	-1.86142
IMPGAME1N119552	90.3983	92.9621	84.2432	175.028	176.648	187.145	1.25461
novel.1581	3.8175	7.8146	4.5763	66.422	68.7459	44.158	3.70954
IMPGAME1N277962	7.7555	7.9561	6.1646	38.4288	38.585	26.5113	2.49016
IMPGAME1N108660	18.3706	17.7557	16.6087	36.6911	32.316	39.0603	1.28066
IMPGAME1N335433	0.4614	0.5052	1.2722	13.2128	17.1726	27.5022	4.93391
novel.5089	5.7173	14.3174	14.6712	117.206	117.229	189.197	3.8367
IMPGAME1N200139	1.0699	0	0.3371	34.7185	33.05	23.9973	6.25182
IMPGAME1N303648	157.658	70.9364	105.211	784.449	749.593	511.486	2.87464
IMPGAME1N201434	16.5625	25.5888	25.1396	201.186	209.977	103.306	3.17104
IMPGAME1N109638	194.822	154.653	166.352	48.5513	47.0908	58.7855	-1.49172
IMPGAME1N95810	6.7116	20.9547	11.7994	138.103	185.147	255.237	4.10428
IMPGAME1N238843	9.46	6.6508	6.5006	1.1743	1.3472	1.4391	-2.26535
novel.1140	0.0326	0	0	20.8961	24.4062	20.9517	11.0397
IMPGAME1N197103	0.0667	0.1825	0.125	3.074	1.5415	2.1711	4.41742
IMPGAME1N83622	14.6777	12.9923	14.2816	3.5407	2.789	2.9626	-1.92106
IMPGAME1N238403	5.9584	5.5273	5.5674	24.0381	22.128	15.6704	2.10496
IMPGAME1N232704	0.2397	0.35	0.7932	12.2053	11.565	12.5476	4.96842
IMPGAME1N106171	49.898	78.5466	75.9991	293.632	482.951	514.881	2.89764
IMPGAME1N72777	6.7368	5.0607	4.773	0.4197	0.5591	0.733	-3.04024
IMPGAME1N226702	651.106	698.456	598.98	1787.36	1937.91	1422.49	1.64741
IMPGAME1N344542	11.6937	14.7804	9.3671	0.8725	0.8872	1.0141	-3.45279
IMPGAME1N203608	28.7791	26.717	21.1991	3.716	4.796	4.114	-2.36323
IMPGAME1N281984	53.0667	68.2937	70.9735	538.509	510.933	254.258	2.99933
IMPGAME1N103756	7.203	8.2219	7.5865	24.9958	21.8062	18.9015	1.75666
IMPGAME1N244546	1164.05	1430.86	1349.41	3172.78	3638.12	3210.21	1.58686
novel.448	4.4776	2.1341	3.5827	19.1968	19.6278	16.3377	2.69005
IMPGAME1N303691	10.9058	10.1488	9.918	22.8756	20.8306	19.8974	1.28495
IMPGAME1N336387	27.1241	25.4621	19.9287	2.7304	3.6687	4.2752	-2.52519
IMPGAME1N246123	20.7839	6.5869	11.473	0.2939	0.2168	0.5367	-4.9511
IMPGAME1N231916	11.7152	14.0345	15.5913	40.672	37.3036	42.4787	1.78183
IMPGAME1N323859	0.1115	0.0153	0.0461	2.6549	2.4351	5.1888	6.12996
IMPGAME1N280672	299.508	229.311	258.689	65.6012	79.488	75.9956	-1.58461
IMPGAME1N117565	5.5766	4.2967	3.7357	20.8431	21.4379	16.1543	2.35315
IMPGAME1N106796	26.9083	37.6501	38.2738	121.637	114.659	106.571	1.97383
IMPGAME1N239115	10.3514	11.0297	9.5008	35.8601	39.9836	30.6026	2.03097
novel.995	0.2866	0.0232	0.0585	5.653	6.2675	7.9004	6.01713
novel.6218	0.42	0	0.1544	30.9912	33.3023	23.8141	7.46882
IMPGAME1N346959	3.0751	1.2025	6.6214	107.999	106.077	67.8035	4.93155
IMPGAME1N114013	63.8216	76.834	55.7297	3.3266	4.0956	8.2981	-3.40196
IMPGAME1N348754	10.4081	11.034	8.3678	25.4528	22.4257	27.1233	1.57684
IMPGAME1N335098	0.3981	0.2491	0.8154	7.6686	7.3786	7.3583	4.1808
IMPGAME1N36965	21.3804	11.5179	19.3611	0.3962	0.3409	0.6951	-4.95113
IMPGAME1N323710	16.6644	20.8374	23.055	150.216	148.11	82.5714	2.89278
IMPGAME1N46527	16.4022	33.3714	29.0749	0.2306	0.9921	0.3468	-5.4947
IMPGAME1N165293	29.9076	40.5403	42.0377	231.831	228.02	137.032	2.64562
IMPGAME1N50443	18.6587	26.079	13.3291	0.2733	0.4703	0.6165	-5.22494
IMPGAME1N330059	1.4127	0.2667	1.1819	30.3717	28.4415	15.12	4.94846
IMPGAME1N154730	0.4076	0.1339	0.4944	9.9674	9.2201	5.866	4.84292
IMPGAME1N106238	13.4876	19.5985	14.8752	0.2437	0	0.2749	-6.18687
IMPGAME1N200746	0	0	0	31.5485	35.5523	33.4521	11.0407
IMPGAME1N29765	468.387	309.713	496.533	2353.91	2671.96	1535.87	2.61319
IMPGAME1N339445	1.069	0.8779	1.0316	11.6253	11.1139	8.4508	3.63574
IMPGAME1N296509	9.6381	14.342	9.414	0.4956	0.2132	0.0745	-5.10305
IMPGAME1N442	2.7684	6.6518	4.2406	37.5385	41.8282	49.4145	3.47311
IMPGAME1N199189	12.1166	21.4123	15.5158	104.022	114.741	218.985	3.39388
IMPGAME1N103097	38.9456	15.4419	28.1115	225.719	208.335	151.706	3.08616
IMPGAME1N240083	122.026	108.727	114.905	44.4293	33.6253	37.7087	-1.33312
IMPGAME1N41695	1.9128	0.9035	1.4478	41.5842	34.1262	12.105	4.6169
IMPGAME1N344267	9.1821	9.2329	9.2483	31.2911	35.2222	25.5399	1.97998
IMPGAME1N246301	496.357	561.06	377.755	92.6985	101.559	67.9662	-2.20485
IMPGAME1N193590	8.4866	19.8174	12.3095	91.4811	93.9986	116.391	3.12619
IMPGAME1N108322	318.178	153.866	205.129	6.3869	6.0619	0.8913	-5.4043
IMPGAME1N83896	2.6722	2.8371	4.108	20.5855	19.3956	25.1922	3.00289
IMPGAME1N347633	78.3799	69.7058	68.3266	27.3383	22.2549	23.1247	-1.32424
IMPGAME1N43337	105.584	46.2538	49.1941	3.0435	4.2772	5.7218	-3.68614
IMPGAME1N233939	4.4733	4.0668	3.0797	16.3528	21.06	29.7183	2.78024
IMPGAME1N130308	42.538	9.4502	14.3915	613.399	631.348	297.707	4.81602
IMPGAME1N194774	163.955	136.132	130.811	587.761	471.103	360.174	1.96755
IMPGAME1N38283	51.9653	18.3798	36.9123	456.236	582.577	252.853	3.85321
IMPGAME1N2857	1.4573	0.5059	1.1368	41.298	23.1764	12.195	4.8784
IMPGAME1N93617	116.552	118.834	148.552	333.285	420.11	419.547	1.85376
IMPGAME1N25522	10.0158	6.5989	6.6229	0.6287	0.7933	0.914	-3.07466
IMPGAME1N118888	203.471	225.321	150.176	40.8721	40.0498	49.6469	-1.9021
novel.7035	225.71	212.377	183.068	28.2995	37.5217	18.1413	-2.63746
IMPGAME1N345040	8.3326	9.545	14.5088	73.1249	74.7251	47.9946	2.83297
IMPGAME1N6686	1.337	0.5785	0.7848	6.1284	5.6316	5.7999	2.95743
IMPGAME1N43465	18.1575	15.594	15.4294	1.1288	1.2188	2.43	-3.12357
IMPGAME1N97318	19.8264	14.9612	20.3618	3.8377	2.836	3.6472	-2.16697
IMPGAME1N49285	111.932	122.661	109.962	231.27	250.501	221.82	1.27447
IMPGAME1N241430	838.555	616.88	636.376	182.483	214.924	172.589	-1.62287
novel.3266	5.7739	6.384	3.9331	23.2551	28.5304	33.0827	2.64609
IMPGAME1N156855	42.7159	21.6155	22.6757	1.3611	1.0516	2.7572	-3.81426
IMPGAME1N275650	29.1141	18.4027	32.6802	126.853	132.366	100.112	2.41115
IMPGAME1N50007	226.399	156.118	113.317	3.4313	3.3624	11.3966	-4.51397
IMPGAME1N267455	9.0597	7.5689	7.4158	18.5068	15.4427	15.6921	1.29408
IMPGAME1N123841	8.9778	9.8036	11.2021	28.3146	26.384	25.5789	1.66244
IMPGAME1N50317	13.4374	19.0001	16.9396	1.9268	1.3618	2.5875	-2.83265
novel.1061	2.4371	2.9823	2.1937	11.1551	10.9095	8.4146	2.24622
IMPGAME1N55627	12.4983	14.5508	15.2547	35.3042	34.286	35.1901	1.54948
IMPGAME1N173030	14.2603	6.6481	6.2971	0.1885	0.0927	0.2834	-5.31213
IMPGAME1N332001	777.663	634.156	634.605	187.15	216.077	235.095	-1.43098
IMPGAME1N232568	30.7519	22.8504	31.3296	76.5897	74.7786	67.6945	1.61401
IMPGAME1N339173	30.9274	24.7764	24.5902	75.8345	90.741	67.0815	1.79169
IMPGAME1N37917	412.797	113.444	211.63	3.6758	6.0334	11.9923	-4.82073
IMPGAME1N290252	0.2117	0	0	10.7958	10.9176	9.7728	7.3951
IMPGAME1N246978	0.0627	0.1373	0.3458	10.3038	10.5343	7.8396	5.98038
IMPGAME1N86627	54.029	43.799	48.2926	15.6887	16.7767	14.7981	-1.3811
IMPGAME1N226709	1.0201	0.5106	0.9001	9.0298	8.6542	4.9154	3.46811
IMPGAME1N336670	34.8699	31.6099	26.3456	3.1736	3.9547	2.4689	-3.03364
IMPGAME1N237005	37.3826	33.1095	30.2566	9.6586	9.9141	9.6843	-1.53727
IMPGAME1N30709	108.462	78.2789	81.7031	341.64	267.75	239.032	1.91055
IMPGAME1N235782	330.947	204.951	236.916	62.7723	64.812	63.1238	-1.76391
IMPGAME1N218810	20.9809	17.8091	17.7204	0.6551	0.8925	1.9705	-3.77166
IMPGAME1N230381	0.9902	0.5657	0.8547	6.7002	10.5273	11.6419	3.82907
IMPGAME1N238669	19.6375	13.3269	12.1773	0.6268	1.0477	1.616	-3.5348
IMPGAME1N46835	2.1464	0.8186	1.5959	16.1784	15.7252	35.236	4.13457
IMPGAME1N3098	320.039	294.085	313.853	21.3791	21.1272	48.1571	-3.11126
IMPGAME1N154361	17.8516	10.1747	18.0313	176.813	159.105	74.6583	3.40527
IMPGAME1N344724	92.9083	19.4464	37.7973	0.3451	0.5938	0.6488	-6.32537
IMPGAME1N235037	5.2603	2.3535	3.6452	34.1103	32.7177	18.6552	3.18262
IMPGAME1N102299	16.2016	6.9356	9.9996	0.6803	0.5509	1.1436	-3.54384
IMPGAME1N49333	32.1135	14.6507	23.7641	152.31	158.256	106.588	2.8217
IMPGAME1N190870	9.4828	5.1244	6.2966	0.1184	0.163	0.3562	-4.81977
IMPGAME1N61625	40.4957	33.8914	36.2629	87.795	73.6165	69.654	1.30914
IMPGAME1N348471	2.9014	2.7229	4.0683	30.6094	25.6472	16.0283	3.14053
IMPGAME1N64506	41.442	48.1008	39.7933	93.4051	87.1073	87.71	1.29534
IMPGAME1N97429	1.5228	0.4904	1.1855	18.5728	14.3785	11.0041	4.03162
IMPGAME1N152733	7.3144	6.654	6.9833	0.5276	0.3027	0.3174	-3.89475
IMPGAME1N341006	0	0	0	12.489	22.6441	19.8628	11.1323
IMPGAME1N246994	113.851	135.646	112.523	573.837	639.511	358.367	2.36255
IMPGAME1N250275	15.6572	8.7926	9.0642	1.6383	1.1859	1.2124	-2.78961
IMPGAME1N89159	366.134	429.895	355.696	93.5157	96.7565	121.156	-1.64394
IMPGAME1N25355	23.735	28.3505	50.5907	0.2317	0.1329	0	-7.76455
IMPGAME1N97239	13.3118	9.2491	13.5212	0.9214	0.8748	0.3345	-3.82102
IMPGAME1N334683	7.759	1.6991	12.4817	220.295	187.23	194.406	5.02094
IMPGAME1N92003	104.772	97.1497	91.1841	12.2568	12.7519	21.867	-2.39895
IMPGAME1N1998	0.0864	1.088	0.1906	24.0975	33.2028	32.6622	6.27762
IMPGAME1N239503	8.1122	6.372	5.8997	18.8366	18.6273	17.5621	1.68235
IMPGAME1N106018	1.6059	1.4807	2.0818	9.4498	9.1383	7.4134	2.57552
IMPGAME1N287491	1.4762	0.1757	0.9202	32.1069	22.1001	20.0619	5.11086
IMPGAME1N343323	16.0283	13.8733	15.2597	28.1698	25.9447	26.2676	1.07823
novel.2654	0.3454	0	0.2286	11.0845	10.3416	19.3826	6.38342
IMPGAME1N6444	28.5299	28.1191	28.8549	7.7523	7.7272	8.5375	-1.58946
IMPGAME1N350600	18.376	41.9689	13.7188	0.5693	0.5094	1.1988	-4.79177
IMPGAME1N95663	0.2386	0.123	0.1393	2.4968	1.728	2.5307	3.99877
IMPGAME1N341624	26.8309	30.726	27.5384	67.6759	69.3986	87.6301	1.64356
IMPGAME1N223542	10.7652	10.8412	11.3963	1.7022	0.9395	1.3042	-2.79664
IMPGAME1N129964	22.0789	20.2948	23.3625	52.0189	52.9189	45.4585	1.43909
IMPGAME1N251369	6.6905	5.7303	6.2604	1.5548	1.6674	1.559	-1.72267
IMPGAME1N331484	6.2828	4.7251	6.1826	0.2863	0.3519	0.5843	-3.59023
IMPGAME1N200467	37.0045	30.1372	25.8412	74.4549	86.9986	83.9456	1.65147
IMPGAME1N2052	72.1842	25.1625	46.8454	2.0885	3.2672	3.2839	-3.80622
IMPGAME1N350091	1.7395	2.9771	2.9429	18.0877	16.6585	12.1533	2.84962
IMPGAME1N239644	0	0	0	18.9211	20.6121	5.4204	11.6937
IMPGAME1N253442	43.3828	39.305	44.9931	5.1519	4.0416	8.2042	-2.63265
IMPGAME1N350129	47.7782	29.9818	34.0241	7.449	8.4174	6.9087	-2.04156
IMPGAME1N347282	19.5634	21.9681	20.4726	3.9755	3.1432	2.9896	-2.36294
IMPGAME1N339167	27.5265	6.3214	13.9398	0	0.0686	0.03	-8.88426
IMPGAME1N229316	4.3423	12.2617	4.0749	89.8764	120.32	83.1198	4.06302
IMPGAME1N87227	0.4039	0.7237	0.9719	8.5537	7.207	11.21	3.92332
IMPGAME1N48456	40.2147	33.2403	29.9951	220.742	210.577	110.98	2.64093
novel.3198	0.4547	0	0.4458	21.1473	9.8331	25.0477	6.20246
IMPGAME1N154120	36.2788	26.9408	31.8534	96.4007	94.3271	73.8098	1.72573
IMPGAME1N196308	333.504	376.718	378.275	106.663	103.653	126.543	-1.45107
IMPGAME1N87638	118.518	104.175	85.9902	288.55	296.658	424.056	1.95907
IMPGAME1N347274	190.989	116.235	159.415	28.2191	30.9019	34.1736	-2.0717
IMPGAME1N115310	22.9979	19.002	19.508	3.1967	3.6337	4.852	-2.15434
IMPGAME1N305213	25.3731	29.6912	23.8469	6.3627	7.4242	6.0525	-1.74944
IMPGAME1N278233	64.3119	63.2739	69.2329	246.946	225.825	157.351	1.92211
IMPGAME1N40627	6.3779	4.8485	4.738	0.7347	0.7696	0.8648	-2.50772
IMPGAME1N164413	59.7048	185.719	124.808	1.7603	0.6491	4.1603	-5.59135
novel.6420	37.6083	34.7622	33.8828	4.6722	4.3504	7.7488	-2.41985
IMPGAME1N90131	41.2236	41.0235	42.2692	72.7181	75.3913	71.4601	1.06282
IMPGAME1N109755	11.9256	4.2625	4.3539	79.8714	83.4061	54.5629	3.67755
IMPGAME1N121855	3.1352	2.0909	3.049	27.2747	20.054	12.8864	3.11036
IMPGAME1N283302	0.1097	0.1201	0.2419	4.1075	2.9641	4.5436	4.87253
IMPGAME1N188094	60.2037	34.165	55.7462	280.191	252.705	175.952	2.48999
novel.2641	4.3283	5.1596	4.0981	11.8993	12.3274	10.9401	1.61611
IMPGAME1N204989	52.8867	36.8003	37.9063	6.8709	5.6442	9.3557	-2.29266
IMPGAME1N252258	0.2585	0.0283	0.3991	12.1689	11.3087	5.9002	5.66714
IMPGAME1N56527	21.1884	22.3057	22.88	3.8509	2.6344	4.9623	-2.29411
novel.7317	0.1187	0.13	0	38.7849	56.0789	52.1193	9.43598
IMPGAME1N244286	24.3806	24.4367	28.554	60.9465	68.7956	59.9665	1.53721
IMPGAME1N338324	39.8937	40.7653	37.2153	13.4136	14.0324	15.4407	-1.21445
IMPGAME1N114694	11.1885	8.1153	13.5891	66.2141	59.0523	41.5912	2.5872
IMPGAME1N98027	1375.05	1338.27	1521.67	3312.8	4075.65	4930.71	1.78509
IMPGAME1N271503	0.898	1.3615	0.838	13.021	9.882	9.9424	3.65406
IMPGAME1N192016	4.7027	15.5504	7.8835	119.554	116.399	103.51	3.82328
IMPGAME1N118266	0.551	0.3291	0.3637	1.7916	1.7568	2.294	2.48352
IMPGAME1N61066	38.9405	58.4547	34.0731	5.3253	4.9445	7.4906	-2.64803
IMPGAME1N97590	1770.55	1567.85	2151.52	449.44	382.705	517.465	-1.78292
IMPGAME1N2083	4.1047	4.4372	6.004	52.0846	62.491	23.0858	3.48395
IMPGAME1N98326	146.958	109.983	147.225	34.9335	37.5876	36.6766	-1.64166
IMPGAME1N195584	42.2243	36.2808	28.3634	0.0394	0	0	-10.5928
IMPGAME1N232891	4.507	6.9118	3.8887	0.3161	0.3311	0.4547	-3.56321
IMPGAME1N282002	165.254	152.002	177.483	341.162	334.881	409.322	1.37742
novel.3932	7.1559	1.1193	3.2165	72.3966	76.3194	89.1703	4.64505
IMPGAME1N291471	27.026	35.1737	31.3488	6.3675	5.9289	6.8873	-2.04597
novel.5098	0.1467	0.0402	0.1214	7.3751	11.1048	4.1062	6.43915
IMPGAME1N222020	71.0809	29.816	38.1995	2.3721	2.6497	4.8195	-3.55996
IMPGAME1N154975	13.2963	8.5249	11.9732	1.272	1.0944	1.674	-2.81547
IMPGAME1N169260	2.092	1.2009	1.9936	20.8699	18.7844	9.2127	3.45819
IMPGAME1N201603	0.8574	1.0417	0.8679	9.2191	7.5219	4.2006	3.16307
IMPGAME1N37046	0.0261	0.1998	0.115	5.4181	4.5968	12.697	6.30462
IMPGAME1N103866	15.1362	10.2026	12.332	75.6595	65.93	41.631	2.53275
IMPGAME1N103443	11.9706	4.681	7.2611	67.443	69.5491	48.4794	3.21458
IMPGAME1N164659	33.0401	19.0954	22.8695	122.414	100.864	81.0777	2.27494
novel.414	0.0986	0	0.435	15.441	18.8623	31.9677	7.21705
novel.4368	0.1395	0	0.0385	3.3536	2.842	3.0668	5.92863
IMPGAME1N88174	42.2922	34.9786	36.6276	11.9758	9.9265	12.5421	-1.47614
IMPGAME1N93267	6.6575	2.668	7.0544	45.4676	40.2427	42.004	3.21244
IMPGAME1N228935	0.2169	0.7671	1.0946	26.2099	21.2541	10.2217	5.01485
IMPGAME1N196081	4.0843	3.17	3.9913	27.936	28.2073	14.2808	2.89482
IMPGAME1N4631	56.44	56.2319	54.9995	2.202	2.32	6.466	-3.68944
IMPGAME1N336144	13.9867	10.5719	14.1816	35.3699	38.463	31.78	1.69439
IMPGAME1N118267	37.9564	41.2013	34.0369	124.701	114.146	86.2649	1.76696
IMPGAME1N86139	3.0424	3.4569	2.659	12.6514	15.1823	15.3556	2.48152
IMPGAME1N347907	15.308	12.3863	12.5293	30.6644	34.5114	33.3821	1.54055
IMPGAME1N99453	14.0808	13.8183	14.1251	42.0273	40.7393	30.2433	1.67223
IMPGAME1N227147	24.8869	31.698	26.7002	7.3824	7.4783	7.4111	-1.66217
IMPGAME1N236199	52.4664	66.4998	45.3184	12.3034	9.6691	9.6164	-2.13239
novel.2000	9.9391	7.9364	8.7814	23.8858	28.4069	25.8654	1.79842
IMPGAME1N56283	5.7285	9.2765	5.9461	35.3641	29.7871	30.9327	2.43732
IMPGAME1N101191	15.3701	13.2545	13.2166	3.2145	3.5753	4.0681	-1.70355
IMPGAME1N70891	12.4678	7.3791	10.9366	0.3723	0.2402	0.5599	-4.4585
IMPGAME1N303095	1.3753	1.5552	1.2101	5.1795	4.4502	3.8786	1.9516
IMPGAME1N107120	336.11	243.806	259.9	53.212	54.9139	78.49	-1.9187
IMPGAME1N234433	22.2965	33.7319	29.1734	163.149	153.137	97.244	2.51634
IMPGAME1N348576	124.486	110.84	127.776	28.3657	27.3994	38.2347	-1.70561
IMPGAME1N227967	102.656	170.488	132.709	19.7451	21.7362	26.7479	-2.33654
IMPGAME1N8349	21.7331	28.1262	26.0896	107.95	90.9499	70.4174	2.06529
IMPGAME1N328855	2.9043	3.0846	2.9789	10.1908	10.5557	7.7479	1.91278
IMPGAME1N234380	218.977	82.4563	228.938	6.0438	6.4713	12.7258	-4.14621
IMPGAME1N139089	0.229	0.2006	0.202	4.5594	5.7892	8.1888	5.11926
IMPGAME1N162686	2.2911	2.3574	3.0728	9.916	9.6713	7.7832	2.06746
IMPGAME1N55572	0.0262	0.0287	0.3176	14.9826	14.5897	6.2805	6.83125
IMPGAME1N314428	15.4515	17.6173	16.1256	4.0117	2.9738	4.3163	-1.87777
IMPGAME1N11051	4.0412	7.4881	9.2566	92.2487	64.118	50.4652	3.54623
novel.2655	0.8857	0	0.407	18.9771	25.6584	51.396	6.46861
IMPGAME1N336363	13.2704	14.9341	11.6888	29.4062	28.148	31.9816	1.41081
IMPGAME1N1091	0.0225	0.0247	0.0621	1.6231	1.3497	2.8671	5.9907
IMPGAME1N5042	18.0749	18.8759	16.8632	4.2823	4.3793	5.2996	-1.70491
IMPGAME1N163530	36.2	68.5199	33.2346	244.478	327.178	310.166	2.91687
IMPGAME1N306029	20.2807	18.7785	22.2232	4.9482	5.4236	5.0246	-1.75193
novel.6928	33.6981	42.5095	28.1053	4.2443	4.508	6.9026	-2.49443
IMPGAME1N214896	31.9609	50.7524	41.166	6.7442	5.2474	7.7999	-2.40997
IMPGAME1N307744	9.2556	20.2683	13.2701	0.6121	0.4862	0.4249	-4.56206
IMPGAME1N157317	46.2827	46.6683	41.3032	119.831	112.987	88.8404	1.50643
IMPGAME1N219070	82.4629	68.475	78.4118	143.824	139.502	129.588	1.09529
IMPGAME1N119151	2.5102	2.2387	3.3489	15.7131	15.5906	10.2122	2.60117
novel.760	0.2274	0.5809	0.5851	8.6445	11.724	10.357	4.71454
novel.4843	3.355	3.8857	3.8975	20.4383	22.3723	12.1829	2.54681
IMPGAME1N233275	4.4491	5.257	3.0712	18.1308	17.7829	23.7786	2.46996
IMPGAME1N65214	6.9894	7.8807	6.6947	1.4418	1.0097	1.0086	-2.38221
IMPGAME1N346061	0.9183	0.5772	1.2566	5.7041	6.2798	6.5021	2.99232
IMPGAME1N50318	3.0289	2.8102	3.8328	14.2846	10.2621	11.1012	2.12392
IMPGAME1N239873	20.8015	21.7025	19.5066	47.4435	44.2586	38.5422	1.31564
IMPGAME1N149913	2.2124	3.0199	3.7901	25.2492	20.8782	13.2943	2.95438
IMPGAME1N231116	3.453	3.6568	2.6845	27.8514	21.2801	14.8955	2.95558
IMPGAME1N305294	3.5545	2.9825	5.5368	19.2694	19.7289	28.0577	2.71294
IMPGAME1N232355	15.147	22.8391	14.6926	2.6108	3.066	2.4674	-2.45459
IMPGAME1N84767	4.262	1.7595	5.6637	48.188	42.0135	31.9456	3.63141
IMPGAME1N277367	9.0669	7.2088	11.2029	57.4224	44.6195	33.145	2.54118
IMPGAME1N332945	8.7056	7.9074	6.5059	1.5551	1.3381	1.6632	-2.09231
IMPGAME1N97706	9.42	9.4867	9.2281	1.7742	1.0775	1.4519	-2.44629
IMPGAME1N46105	137.314	58.6594	139.552	12.0523	11.8418	8.8879	-3.10338
IMPGAME1N152657	0.0776	0.5095	0.2566	10.7446	8.6858	5.8626	5.14334
IMPGAME1N221176	15.0172	5.8403	22.0375	187.32	167.212	137.673	3.76413
IMPGAME1N242238	45.02	39.8321	43.4569	108.877	113.982	85.9896	1.51416
IMPGAME1N49302	15.003	15.0811	15.7738	27.2413	27.2206	27.2114	1.07664
IMPGAME1N348964	108.284	67.668	104.889	6.7603	5.9354	13.4875	-3.17632
IMPGAME1N327708	10.8102	10.5723	10.4465	1.7754	2.3132	2.2506	-2.09495
IMPGAME1N52135	22.0885	19.5908	19.2113	40.0067	38.7301	34.031	1.1367
IMPGAME1N45445	28.5544	28.8999	28.4638	61.6431	58.2144	74.7754	1.42359
IMPGAME1N190272	24.8535	18.6335	16.4572	2.3156	2.6565	3.3375	-2.60737
IMPGAME1N282175	0.1118	0.0408	0	6.2699	7.5029	5.2027	7.1651
IMPGAME1N270267	0.0219	0.012	0.0121	2.7673	2.5082	1.3026	7.39956
IMPGAME1N153773	0.0589	0.0968	0.1625	5.2972	4.2637	2.9127	5.54931
IMPGAME1N144454	5.2102	3.8645	4.4023	17.3224	14.188	12.217	1.94729
IMPGAME1N100009	0.6563	0.7564	1.3523	7.3285	8.9627	15.2149	3.74703
IMPGAME1N93097	15.9964	19.679	15.817	42.4331	43.6589	45.7092	1.59887
IMPGAME1N131021	62.8109	48.1122	40.9736	2.8411	3.7646	7.1787	-3.21226
IMPGAME1N245792	331.83	422.132	416.161	957.836	1005.2	917.613	1.53933
IMPGAME1N60553	0.8641	0.9461	1.1436	10.6497	10.277	6.2812	3.44912
IMPGAME1N158367	17.5548	4.3459	15.3652	199.096	147.421	132.873	3.94068
novel.507	5.477	11.0469	4.0534	71.6109	79.3561	53.0131	3.55072
IMPGAME1N152641	0.0776	0.1275	0.0856	3.8646	5.5527	7.1103	6.0797
novel.1897	11.1448	15.7338	16.0658	1.2936	1.6422	0.6698	-3.33868
IMPGAME1N155180	15.4556	12.1091	15.0001	38.9099	34.6211	39.646	1.65763
IMPGAME1N3042	0.1318	0.2885	0.1453	3.8972	3.9011	8.2749	5.0734
IMPGAME1N335868	40.9366	47.7712	42.6529	185.668	177.581	114.094	2.10419
IMPGAME1N596	66.3291	38.1483	49.926	7.1942	6.258	9.9283	-2.47042
IMPGAME1N229414	0	0	0	4.521	5.594	6.929	10.5917
novel.4786	0	0	0	16.8237	15.8017	15.4236	10.449
IMPGAME1N26040	113.826	114.343	102.082	2.0925	2.1763	8.5421	-4.44543
IMPGAME1N83377	23.8497	15.6511	18.9693	60.641	50.9598	48.1676	1.70119
IMPGAME1N233466	1.7423	2.0099	1.7156	22.8261	20.7008	9.0462	3.50979
IMPGAME1N278798	40.1993	56.6983	44.0036	139.755	167.775	207.135	2.10977
IMPGAME1N77635	1.4176	3.2014	2.1498	19.5271	21.8123	29.4975	3.62733
novel.2254	5.6387	5.1286	4.4913	13.8714	14.342	11.3421	1.62273
IMPGAME1N13716	21.5529	29.3093	20.2275	3.6058	1.8385	2.9626	-2.82879
IMPGAME1N160100	5.6925	0.5532	6.3153	178.328	189.434	135.4	5.57975
IMPGAME1N244676	86.5023	64.9405	76.7168	21.6683	19.4784	25.2045	-1.53355
IMPGAME1N228805	0.0438	0.048	0.0483	8.1335	8.4561	7.5818	7.68106
IMPGAME1N230318	0	0	0	4.7811	4.8904	3.3188	10.5661
IMPGAME1N184560	2.3793	3.1117	1.6036	16.8022	12.3863	24.8541	3.17275
IMPGAME1N115454	45.9331	37.7707	40.6942	74.899	82.4624	90.8165	1.24496
IMPGAME1N218998	18.3699	17.3592	29.1637	366.108	374.656	113.374	3.95788
IMPGAME1N20216	0.0455	0.224	0.2005	3.2733	3.8182	5.0552	4.93971
IMPGAME1N94368	10.0551	7.3397	9.9537	27.5476	23.2351	22.839	1.67567
IMPGAME1N157773	175.169	16.616	60.7302	0.5029	0.577	0.8825	-6.73658
IMPGAME1N249775	80.5015	175.454	387.965	2.3491	1.6422	6.9557	-5.66289
IMPGAME1N242661	42.1673	46.7807	39.6858	8.3587	9.6666	11.6928	-1.87392
IMPGAME1N160922	225.094	136.393	183.359	39.2647	31.395	42.5903	-2.01438
IMPGAME1N22754	29.1928	16.7231	23.4237	3.1899	1.9001	1.7222	-3.07903
IMPGAME1N54634	5.7507	3.2705	6.9888	47.1143	44.9026	25.9738	3.12803
IMPGAME1N112032	6.5067	9.2337	6.3089	29.8707	30.7366	49.898	2.5662
IMPGAME1N232847	149.65	137.483	125.022	241.5	239.236	217.929	1.00931
IMPGAME1N266373	40.3194	29.5009	21.8716	2.9349	3.5945	5.0504	-2.73286
IMPGAME1N120067	6.9818	7.1296	9.256	24.3025	22.4445	25.1385	1.86274
IMPGAME1N250118	17.7792	15.5735	14.861	1.0251	2.0754	1.179	-3.28163
IMPGAME1N303756	53.7208	42.3342	41.0016	10.4615	12.6772	13.9023	-1.63816
IMPGAME1N228214	1.7291	0.8114	0.9194	19.1612	18.695	7.9452	3.98433
IMPGAME1N117367	4.4767	6.2187	4.7525	17.7212	16.4886	23.642	2.14501
IMPGAME1N270758	318.72	67.1172	198.499	3167.35	3205.35	1978.09	4.10429
IMPGAME1N51925	95.9455	107.17	129.621	449.727	492.482	310.351	2.15306
novel.1694	34.991	31.8961	27.4671	7.1895	7.9667	8.2735	-1.76635
IMPGAME1N6387	25.1377	139.449	43.0514	0	0	0	-11.6426
IMPGAME1N305152	9.6401	4.516	6.3522	0.3775	0.4466	0.4258	-3.78936
IMPGAME1N163070	7.0541	8.2386	8.2984	45.761	41.4592	32.1332	2.58416
IMPGAME1N53862	31.628	35.1718	23.1895	145.04	126.616	87.8514	2.24462
IMPGAME1N287970	0.34	0.0276	0.1944	4.954	5.048	8.0183	5.26217
IMPGAME1N241451	12.3243	11.7525	7.9008	1.9249	1.9995	2.2948	-2.11393
IMPGAME1N1500	44.6676	34.8815	40.3263	3.4513	3.8544	7.4578	-2.77484
IMPGAME1N238815	119.941	105.031	124.85	13.9599	12.8171	25.255	-2.50555
IMPGAME1N102007	9.4112	11.5216	9.8345	0.8118	1.1094	1.5801	-2.90875
IMPGAME1N247114	13.9123	12.8299	11.6265	27.9187	31.0292	27.5753	1.41997
IMPGAME1N184550	0.729	1.6649	0.7811	12.0003	8.4195	17.3216	3.80651
IMPGAME1N98306	10.6085	7.8794	10.759	0.0211	0	0.2862	-6.37699
IMPGAME1N108565	177.564	105.206	225.963	959.854	1014.04	716.38	2.64863
IMPGAME1N262424	11.0999	14.5801	7.9435	0.7572	0.6356	1.3332	-3.38361
novel.537	0.0391	0.1713	0.0431	5.5945	4.2282	5.5147	6.17987
IMPGAME1N111410	59.445	92.8102	62.0049	11.705	9.3518	13.832	-2.38025
IMPGAME1N271739	1.7875	1.5019	1.4375	3.5457	3.5205	3.6725	1.43141
IMPGAME1N106909	0.0714	0.1302	0.1836	2.5064	2.9677	3.9425	4.86198
IMPGAME1N333060	10.5353	11.3248	8.99	22.7213	22.3212	20.6453	1.33618
IMPGAME1N329624	99.688	102.29	129.571	678.776	642.798	342.042	2.56763
IMPGAME1N47394	9.0117	17.6959	14.7915	0	0.2111	0.0615	-7.26662
IMPGAME1N165975	30.3183	33.4147	34.4004	10.5407	9.8372	10.8106	-1.41181
IMPGAME1N339852	43.8857	39.0244	32.7892	8.19	6.5404	4.278	-2.35353
IMPGAME1N96831	1.2737	1.2086	1.1237	16.7437	19.3498	7.3449	3.83919
IMPGAME1N248192	43.4956	9.2962	18.3941	0.6906	0.9141	0.5592	-4.76949
IMPGAME1N242700	156.137	702.41	330.913	3.0085	2.7118	12.8201	-5.78365
IMPGAME1N99088	52.5489	37.5203	36.7018	4.2074	3.8176	7.6511	-2.76567
IMPGAME1N151082	0.2183	0.269	0.2709	5.3291	2.9963	3.3726	4.19568
IMPGAME1N847	60.2525	43.38	52.4228	305.555	310.19	154.23	2.55351
IMPGAME1N308490	0.7974	1.2612	0.4886	12.076	22.6966	38.1278	5.08568
IMPGAME1N49996	0.0924	0	0.0463	1.9008	2.0548	1.5271	5.54995
IMPGAME1N229902	28.5299	53.5096	24.7225	0.2189	0.3139	1.4265	-5.54888
novel.7258	97.7524	114.609	105.122	32.46	35.5501	28.7364	-1.47207
IMPGAME1N251037	34.3727	24.9343	20.9976	4.8213	5.5943	5.6767	-2.06737
IMPGAME1N115226	29.0839	16.5072	13.9105	0.8032	1.5303	1.8121	-3.59589
novel.5031	0.2582	0.5182	0.3322	3.2026	3.7933	3.8784	3.53795
IMPGAME1N82322	16.7121	18.0789	23.5987	74.4746	68.3923	53.9466	1.99208
IMPGAME1N232714	14.2762	10.6661	14.0407	0.8117	0.894	1.758	-3.25825
IMPGAME1N136427	50.3704	34.8518	31.9535	173.56	175.862	112.741	2.23496
IMPGAME1N129627	21.1964	16.1622	17.5216	3.5768	2.6092	3.9762	-2.17897
IMPGAME1N233310	1.8551	0.1847	1.953	37.3319	33.3832	68.6513	5.37599
IMPGAME1N221127	12.7739	10.6485	10.5979	48.1891	40.0707	28.0607	2.02168
IMPGAME1N102933	130.06	97.6809	128.756	279.192	317.582	268.085	1.52694
IMPGAME1N182423	4.3387	7.2631	4.5082	23.3955	23.8575	24.5004	2.39525
IMPGAME1N308957	69.287	68.4784	70.0798	7.2573	6.8984	14.2068	-2.63105
IMPGAME1N305153	611.288	424.488	556.162	111.987	128.548	154.581	-1.76057
IMPGAME1N43227	1.0895	1.9883	1.8692	15.2126	22.3522	24.1117	3.88387
IMPGAME1N120634	13.7036	11.4175	10.33	2.2523	2.4943	2.9179	-1.96574
IMPGAME1N8334	0.5495	0.5265	1.2121	10.4247	11.6546	9.5869	4.03697
IMPGAME1N350021	42.6796	34.7744	27.8605	5.9839	3.6456	6.596	-2.44369
IMPGAME1N1967	16.6442	15.7709	25.6285	0.9901	0.213	1.0237	-4.42455
IMPGAME1N40939	0.1351	0	0.0745	19.1978	15.3943	9.6245	7.93803
IMPGAME1N337264	0.1652	0.1809	0.0456	11.2201	8.5202	3.7834	6.15138
IMPGAME1N350038	15.9037	20.8407	25.0005	122.374	117.383	69.6982	2.56165
IMPGAME1N265171	151.32	120.831	135.022	304.435	329.95	259.73	1.38398
IMPGAME1N54743	11.1445	14.852	20.9298	0.3078	0.2119	0	-6.16509
IMPGAME1N29731	1.7092	0.4319	2.639	39.6256	31.1419	24.7332	4.56378
IMPGAME1N125448	12.2271	10.2313	8.4418	52.7534	35.551	38.5865	2.28756
novel.2645	350.078	180.567	207.416	44.2476	45.126	43.6618	-2.21227
IMPGAME1N279443	278.566	299.885	288.344	29.599	35.1944	11.5929	-3.25881
IMPGAME1N161225	11.1833	8.5714	10.0315	2.186	2.0669	1.7704	-2.05462
novel.107	3.3361	4.0697	3.2256	9.7625	10.1861	12.4239	1.84936
IMPGAME1N105981	436.056	298.551	409.439	118.277	111.452	108.478	-1.50925
IMPGAME1N99154	52.4643	42.6905	49.6054	214.914	208.4	121.74	2.16041
IMPGAME1N242289	56.7719	70.0136	56.513	17.9583	19.0808	19.2205	-1.46205
IMPGAME1N89532	19.6072	12.6687	14.3472	1.2393	2.2887	1.9549	-2.85081
IMPGAME1N223679	1.8929	4.4252	2.0312	21.8578	23.9977	28.4115	3.39116
IMPGAME1N184630	1.1208	1.5619	1.2361	13.4934	14.7454	11.258	3.58008
IMPGAME1N300959	0	0	0	7.8509	9.178	13.7329	10.4564
IMPGAME1N47236	1.0389	0.6417	0.6463	5.2529	6.0262	4.4149	3.003
IMPGAME1N338765	5.7772	6.7444	5.1932	0.4335	0.3291	0.8246	-3.24073
IMPGAME1N278990	0.8452	1.0488	1.0564	9.2047	9.56	6.7171	3.35702
novel.2955	0.0835	0.1143	0.1381	2.1391	2.3962	3.976	4.91055
IMPGAME1N112491	5.8806	3.6446	3.6466	0.236	0.1846	0.0968	-4.37817
IMPGAME1N101970	8.8435	8.0411	10.347	0.6318	1.0233	0.9503	-3.1715
IMPGAME1N88611	10.8547	5.8742	7.5681	56.6229	54.3743	32.1959	2.81413
IMPGAME1N54788	18.9893	15.1405	14.6113	4.2687	3.9942	4.5342	-1.67965
IMPGAME1N53639	0.5053	0.4795	0.5944	5.1118	3.6979	5.4356	3.41985
IMPGAME1N115605	19.4195	16.5378	17.3132	71.8212	65.1768	43.0074	2.00422
IMPGAME1N263020	0	0	0	18.9283	19.5739	16.4393	10.2357
IMPGAME1N249661	63.9886	60.3936	44.3506	1.8385	2.9378	6.1228	-3.71374
IMPGAME1N21844	1.9151	2.7421	1.6247	16.3046	20.216	37.1578	3.79542
IMPGAME1N277087	14.2457	9.9145	12.1492	0.669	0.3837	1.09	-3.82752
IMPGAME1N3029	57.86	51.0466	57.3034	17.0871	19.587	15.1895	-1.43462
IMPGAME1N227089	27.0425	21.0588	20.6704	5.4782	4.6021	5.7739	-1.86449
IMPGAME1N153910	243.599	333.454	279.106	701.738	680.649	748.668	1.55481
IMPGAME1N98597	86.1342	93.8517	88.4374	33.2715	29.4281	25.5984	-1.36076
IMPGAME1N106407	65.2632	57.644	52.1362	148.755	207.66	254.409	2.05339
IMPGAME1N159080	57.6765	50.7892	53.1981	112.873	106.208	90.6949	1.18503
novel.4915	0.0445	0.0243	0.049	2.4713	2.5146	3.5228	6.41713
IMPGAME1N23515	1.8502	8.1912	2.0405	85.1439	99.8192	77.4182	4.67313
IMPGAME1N307861	6.5502	5.9907	1.2182	74.1919	63.1519	94.7046	4.33553
IMPGAME1N335869	7.3115	6.9803	6.6514	1.9299	1.5116	1.4012	-1.85788
IMPGAME1N122880	29.7576	39.1148	39.1552	186.257	155.234	107.94	2.29457
IMPGAME1N56171	0.4031	0.5149	0.2964	6.3641	7.152	7.7159	4.37316
novel.4195	2.1319	1.3731	5.3248	100.917	97.5205	31.9053	4.94056
IMPGAME1N210609	4.9497	3.8376	4.1016	9.3363	10.2138	10.7744	1.4824
IMPGAME1N164972	48.8665	38.9671	42.2158	137.442	140.692	95.2929	1.77126
IMPGAME1N5919	5.9934	6.1093	5.0348	13.6513	12.3452	11.7017	1.38404
IMPGAME1N210456	16.606	13.5499	15.958	32.574	32.8301	29.0625	1.28173
IMPGAME1N234422	20.3196	45.232	25.1187	225.16	178.638	156.334	2.85903
IMPGAME1N190491	1.6428	1.4647	1.4753	5.8755	5.0749	6.7896	2.19882
IMPGAME1N41420	2.2527	2.6597	2.1253	0.0262	0.0226	0.0789	-5.5861
IMPGAME1N337836	560.529	488.848	647.968	172.972	184.679	155.117	-1.48261
IMPGAME1N155395	167.894	147.098	136.198	590.657	594.265	356.849	2.02217
IMPGAME1N43041	46.1546	36.5449	46.347	91.9437	106.823	113.541	1.52212
IMPGAME1N222029	61.6547	49.8883	55.3393	132.24	126.444	104.726	1.37092
IMPGAME1N190985	0.5203	0	1.0329	554.49	466.92	247.953	9.91586
IMPGAME1N99390	69.4238	55.9769	69.4159	345.45	354.081	184.319	2.42921
IMPGAME1N352565	52.1539	28.1804	42.2585	6.0311	4.5615	7.6077	-2.49904
IMPGAME1N242322	21.2743	12.3089	20.4003	69.2259	66.9755	55.704	2.07996
IMPGAME1N152825	13.3774	2.6913	8.0979	0.0457	0.0262	0.1603	-6.4542
IMPGAME1N229742	15.4342	3.6213	4.6424	143.669	152.372	91.5016	4.30741
IMPGAME1N118571	24.2378	24.2875	37.4715	0.9936	0.63	2.4383	-4.17196
IMPGAME1N116534	0.0509	0.1673	0.0562	6.599	5.4236	9.2582	6.53458
IMPGAME1N208061	28.1032	4.5911	18.1271	0.2939	0.1863	0.0233	-6.36171
IMPGAME1N243749	0.2336	0.6822	0.9448	13.7011	15.6749	9.9635	4.64958
IMPGAME1N338510	51.615	44.7653	41.1221	12.4654	14.8302	15.2298	-1.44664
IMPGAME1N300518	0.025	0.0821	0.1103	3.2629	3.9512	11.1599	6.65261
IMPGAME1N41185	0.1722	0.0943	1.5194	353.074	304.218	152.847	9.05002
IMPGAME1N51997	12.3991	18.6382	15.002	1.976	2.7965	1.722	-2.59088
IMPGAME1N115632	35.5945	37.5086	47.0937	100.896	93.5223	110.939	1.58465
IMPGAME1N92731	16.0364	14.7294	13.485	3.1157	4.0766	3.5629	-1.80132
IMPGAME1N348001	54.0153	45.8506	51.848	89.7289	84.3149	83.3214	1.00895
IMPGAME1N298581	16.6698	13.4308	20.5527	2.2422	2.0273	2.8578	-2.58759
IMPGAME1N244894	57.6487	19.3155	38.608	309.934	291.76	211.909	3.0771
IMPGAME1N117521	131.811	104.012	101.36	10.0007	20.7855	13.0877	-2.69964
IMPGAME1N238685	85.0861	65.635	62.0713	213.451	196.453	152.259	1.65289
IMPGAME1N28904	5.1566	4.4684	4.9544	0.948	0.763	1.0118	-2.16973
IMPGAME1N45440	6.0298	1.9562	11.6993	117.219	109.865	121.022	4.38344
IMPGAME1N463	11.356	13.4559	14.8918	2.3157	2.5876	3.1662	-2.06287
IMPGAME1N343259	2.5707	2.5601	2.593	6.2186	5.4365	7.3901	1.54585
IMPGAME1N152857	14.5057	16.5853	24.2092	67.2228	65.8198	72.6894	2.13192
IMPGAME1N86371	29.5098	30.5228	23.54	2.9651	2.4567	5.4091	-2.70328
IMPGAME1N195403	22.2204	20.854	21.2648	51.9357	58.8643	51.2763	1.5779
IMPGAME1N238628	7.499	2.9225	10.4291	92.0953	69.0071	56.8012	3.6289
IMPGAME1N110785	26.8719	6.3287	11.8606	0.2955	0.2773	0.5656	-5.04298
IMPGAME1N274893	18.2009	12.202	17.4149	0.0338	0.0581	0	-8.80536
IMPGAME1N159047	62.8478	71.9894	65.2255	18.1667	17.2224	22.9885	-1.53533
IMPGAME1N107339	10.004	7.7081	10.7997	38.1689	38.828	27.5486	2.1211
IMPGAME1N107015	37.9472	29.9255	45.7855	155.733	138.302	103.476	2.04958
IMPGAME1N103702	30.8336	22.5695	29.0126	70.732	67.2055	57.0421	1.49065
IMPGAME1N115421	36.8388	20.4264	28.9956	5.1994	4.7136	5.8744	-2.19659
IMPGAME1N4239	36.9767	26.7755	42.8001	110.483	120.557	102.533	1.89245
IMPGAME1N348142	75.8736	72.2779	66.0603	135.11	129.658	115.437	1.07457
IMPGAME1N2359	3.1882	1.4961	2.782	26.686	27.6813	13.1408	3.42989
IMPGAME1N109253	13.4153	7.1765	9.2154	44.3493	40.422	33.2112	2.23997
IMPGAME1N3327	0.4748	0	0	52.6694	68.9139	14.8419	8.38039
IMPGAME1N166420	20.641	14.4769	36.2037	236.782	182.495	131.541	3.18558
IMPGAME1N498	29.1696	37.6713	30.5627	79.0381	74.5745	71.1032	1.44707
IMPGAME1N92643	12.3067	19.0507	9.887	0.9742	0.75	1.5424	-3.41838
IMPGAME1N32199	1.35	0.3801	2.3397	23.8618	23.4181	25.402	4.40154
IMPGAME1N282001	9.6879	21.1295	7.4964	0.3021	0.065	0.284	-5.58701
IMPGAME1N221705	112.782	77.6012	91.8557	15.5482	15.4221	24.3795	-2.10015
IMPGAME1N158634	7.9156	7.6712	6.984	17.7774	15.7441	17.5799	1.4256
IMPGAME1N116042	0	0	0	5.6837	9.1329	11.5486	10.416
IMPGAME1N117414	0.6764	0.6267	1.0329	7.9464	9.7798	6.4295	3.61617
IMPGAME1N48261	40.4979	44.0583	41.78	72.8273	75.2015	77.4737	1.07927
IMPGAME1N120127	87.4178	103.055	89.0187	33.2583	30.0685	28.8192	-1.35786
IMPGAME1N240652	4.1572	4.2841	5.9334	24.3473	31.3213	25.7749	2.7452
IMPGAME1N329426	6.8936	5.1644	7.2827	33.4581	34.2194	20.4131	2.43465
IMPGAME1N271284	63.238	28.4111	132.592	1058.26	1006.34	919.837	3.9706
IMPGAME1N271390	17.3367	3.8966	14.2524	211.744	180.599	108.823	4.07885
IMPGAME1N100275	0.1604	0	0.1326	3.0032	4.4345	7.1977	5.88939
novel.1937	8.1053	8.5112	7.7493	21.3652	23.6055	18.0573	1.61653
IMPGAME1N113468	25.7808	26.7755	30.9137	5.6308	5.8521	4.1086	-2.17762
IMPGAME1N8748	60.3808	79.1695	37.4583	2.5535	5.2729	5.4864	-3.49741
IMPGAME1N225398	20.7904	25.3061	18.1131	3.3563	3.1535	4.9549	-2.24389
IMPGAME1N102164	0.0723	0.0792	0.4389	6.3641	7.3411	11.9908	5.68848
IMPGAME1N229707	6.3491	8.4748	6.5569	1.1494	0.8956	0.8806	-2.61742
IMPGAME1N103784	0.3038	0.0416	0.356	4.9368	4.4846	6.0449	4.71056
IMPGAME1N335427	0.1032	0.3389	0.569	7.1313	7.6377	10.8005	4.90752
IMPGAME1N96582	17.2713	16.6574	11.9273	1.1702	1.7452	2.2293	-2.92387
IMPGAME1N117548	1.4018	1.1085	1.2669	4.6109	5.4085	6.8216	2.4021
IMPGAME1N184879	10.9067	8.7613	9.2327	25.8079	23.8088	20.041	1.51806
IMPGAME1N186845	1.7625	0.5226	3.5636	56.7173	48.5559	30.6405	4.7772
IMPGAME1N193537	6.754	8.5427	9.6321	67.9877	100.724	301.003	4.47471
IMPGAME1N229670	0.3873	0.3029	0.3661	3.1018	3.267	4.6651	3.62906
IMPGAME1N346596	2777.11	3018.78	2096.49	551.65	600.228	774.799	-1.78691
IMPGAME1N98088	26.2285	32.1821	22.3728	4.4631	6.4358	4.9412	-2.10849
IMPGAME1N274859	40.7916	50.6011	32.7982	9.2482	5.9752	7.5321	-2.20129
IMPGAME1N28336	122.464	150.436	115.805	40.4336	38.0365	43.7534	-1.42677
IMPGAME1N252877	46.7736	23.6206	45.1969	4.5025	4.3707	6.5981	-2.6513
IMPGAME1N2624	5.6909	0.6611	2.2308	105.919	91.3223	46.6779	5.10683
IMPGAME1N329903	40.6491	33.691	54.0739	135.136	136.578	124.077	1.86619
IMPGAME1N235065	3.404	3.9358	4.49	0.5791	0.5889	0.4949	-2.59059
IMPGAME1N98985	10.3624	6.3293	7.3154	0.5922	0.8862	0.9682	-3.06085
IMPGAME1N94036	12.4864	11.3536	20.6325	0.3759	0.1437	0.8794	-4.75319
IMPGAME1N1915	32.8097	29.973	37.3072	170.441	144.227	87.6642	2.24952
IMPGAME1N280337	7.32	7.5116	6.5673	13.6942	12.2548	12.3811	1.08649
IMPGAME1N131851	0.4489	0.4733	0.3667	2.9166	2.226	5.1116	3.23619
novel.4501	8.6341	11.2739	11.0009	0.0518	0.2676	0.3898	-5.32653
IMPGAME1N72238	13.8438	7.7315	9.2427	1.6525	1.5455	1.7019	-2.39683
IMPGAME1N242449	16.0954	28.0491	21.57	2.3011	2.2048	3.5001	-2.80438
IMPGAME1N129599	178.849	238.722	176.222	721.417	814.262	516.444	2.03214
IMPGAME1N59434	92.678	65.241	65.8125	23.1242	20.7069	20.9316	-1.53518
IMPGAME1N96675	18.2763	69.2874	12.7279	0.705	0.4995	0.5613	-5.58852
IMPGAME1N253359	1.0014	1.5148	1.6566	9.6539	6.4654	6.3978	2.66771
IMPGAME1N220770	1.8174	2.7214	2.4759	7.776	9.6247	10.2186	2.21623
IMPGAME1N121985	7.5049	7.9403	18.4605	0.2853	0.2104	0.1839	-5.38297
IMPGAME1N106305	67.7391	67.9649	78.9834	203.971	196.724	149.143	1.59928
IMPGAME1N170273	14.4253	10.5512	11.1906	35.0588	36.6942	56.7513	2.07987
IMPGAME1N325101	14.4863	13.0189	17.0256	37.5068	35.5676	32.1232	1.48365
IMPGAME1N340511	0.0446	0	0	11.6897	15.5879	36.3301	10.5276
IMPGAME1N226446	18.66	16.1326	16.0672	28.9418	29.4259	30.2567	1.04832
IMPGAME1N213477	32.7296	27.3324	27.8114	9.6822	7.0615	6.6837	-1.65621
IMPGAME1N253211	58.594	52.5732	45.0762	14.5414	15.0825	16.3777	-1.51768
IMPGAME1N247868	24.016	21.8091	36.2016	103.703	91.2316	90.1213	2.03557
IMPGAME1N347760	1.7628	1.8069	1.9442	7.5047	8.4848	11.069	2.53789
novel.2014	27.0038	23.7737	24.2185	51.0657	53.9472	43.9612	1.2378
IMPGAME1N220887	207.167	116.437	157.701	33.8281	33.3112	40.3078	-1.90916
IMPGAME1N61707	16.2395	8.5266	10.6832	0.7573	0.9478	1.5187	-3.21222
IMPGAME1N106762	2.2796	0.8752	1.5999	15.3676	14.9215	9.2537	3.3119
IMPGAME1N337263	4.3334	2.8067	2.7149	14.3559	12.6227	10.2632	2.17174
IMPGAME1N304747	1.2968	3.2117	2.3837	15.9975	18.0787	15.7109	3.0873
IMPGAME1N157482	20.9608	11.9002	26.9699	156.462	183.692	95.0864	3.11008
IMPGAME1N60272	5.7196	6.3264	6.2436	31.4235	28.5418	17.4364	2.32449
IMPGAME1N93898	692.5	535.178	511.092	145.833	142.369	194.065	-1.59929
IMPGAME1N125894	15.4383	24.9093	19.7099	0.8357	0.6574	2.1906	-3.79465
IMPGAME1N110541	83.2609	85.2672	79.144	154.773	165.129	150.671	1.17097
IMPGAME1N283197	7.5933	4.8144	5.5208	0.8991	0.6751	0.9834	-2.55127
IMPGAME1N102714	21.7144	11.4624	11.681	1.5416	1.5645	1.2485	-3.10403
IMPGAME1N202442	0.0163	0	0.009	1.2818	1.6238	1.0999	7.52634
IMPGAME1N238658	371.002	258.657	304.343	91.0263	101.018	103.905	-1.40692
IMPGAME1N419	9.3197	6.4758	7.6649	1.5592	1.2256	1.5923	-2.16712
IMPGAME1N264806	12.4425	3.0391	9.896	142.291	136.32	66.2679	4.0247
IMPGAME1N101438	6.9472	5.1725	15.3238	86.9417	74.7285	88.7443	3.42453
IMPGAME1N145523	16.0522	13.9247	12.6196	2.3701	2.8822	3.3745	-2.06438
IMPGAME1N1913	0	0.0175	0	4.5113	4.2538	7.8539	10.0712
IMPGAME1N285758	15.6468	16.5933	11.6671	36.9791	39.7358	34.5144	1.58884
IMPGAME1N257715	50.9883	62.5911	53.8704	139.026	152.643	120.949	1.54387
IMPGAME1N218392	33.0338	23.9067	23.9953	8.1939	7.3492	7.5062	-1.55899
IMPGAME1N340515	17.1527	17.7657	14.7632	2.8567	3.0845	2.1904	-2.36594
IMPGAME1N186482	141.082	113.796	90.2456	27.1232	21.6422	26.4358	-1.94353
IMPGAME1N154242	1.5181	3.9534	3.8011	25.1452	27.3	23.8601	3.27216
IMPGAME1N91292	64.7628	64.8248	56.9079	272.574	322.983	163.299	2.27309
IMPGAME1N7180	0	0	0	3.1971	3.7269	3.7537	9.97865
novel.4922	0	0	0	4.139	5.6505	12.2425	10.6041
IMPGAME1N98002	43.2581	47.8206	48.5255	97.5072	99.5353	87.8016	1.27143
IMPGAME1N207941	0.5964	0.3265	0.0822	8.576	9.9212	17.1255	5.38729
IMPGAME1N262266	74.4202	93.7142	71.0695	198.241	223.394	282.203	1.80008
IMPGAME1N108252	20.8892	21.001	17.0918	40.8683	39.2067	47.3307	1.3574
IMPGAME1N107449	340.687	144.176	542.396	4107.07	4093.77	2561.99	3.63194
IMPGAME1N107190	23.389	16.3797	16.6774	2.5295	2.812	4.2083	-2.31492
IMPGAME1N274354	71.9044	59.2008	59.6927	13.1202	13.9011	19.3251	-1.79534
IMPGAME1N115396	295.452	174.852	215.106	57.4478	56.2082	59.4681	-1.73071
IMPGAME1N114478	5.8238	4.5935	4.9922	0.3468	0.4132	0.1204	-3.87712
IMPGAME1N346360	21.2665	26.2973	18.3733	72.8772	66.2817	53.0417	1.78711
IMPGAME1N232244	9.2007	5.8555	5.8578	1.1631	1.3141	1.3429	-2.20139
IMPGAME1N102553	1.0985	1.3335	1.5539	6.4635	5.5613	5.4508	2.37587
novel.2164	0.142	0.0259	0.0261	3.2026	3.2279	8.4636	6.4953
IMPGAME1N277247	43.1277	35.0229	45.1302	4.7073	6.119	9.0152	-2.39346
IMPGAME1N265178	0	0	0	3.6848	5.6629	3.6946	10.1012
IMPGAME1N193264	2.8617	2.8688	3.6069	9.8073	8.3456	10.7519	1.87235
IMPGAME1N143386	31.0269	25.8759	30.0614	8.5022	6.3508	7.7286	-1.69315
IMPGAME1N348806	5.5919	4.3864	5.0626	0.8673	0.6941	0.728	-2.45707
IMPGAME1N181374	16.8742	15.8693	16.0055	3.7372	3.8016	5.2054	-1.69291
IMPGAME1N117909	0.0873	0	0	20.5145	32.5416	107.416	10.8941
IMPGAME1N105594	72.8695	81.8324	58.8568	23.0696	16.6937	18.8928	-1.62022
IMPGAME1N260310	8.5316	6.2942	6.4657	1.2128	0.8348	1.2602	-2.42644
IMPGAME1N33412	0.0516	0.2824	0	15.4595	10.298	5.8503	6.81669
IMPGAME1N206825	165.434	80.4159	120.824	15.8991	18.9343	23.7934	-2.38793
IMPGAME1N95521	9.6173	4.2976	7.6377	0.1589	0	0	-6.58051
IMPGAME1N186176	4.1089	3.272	2.6915	14.2984	15.2021	10.1369	2.22836
IMPGAME1N112865	5.2965	0.1851	2.7964	835.341	1010.08	553.179	8.45629
IMPGAME1N54366	6.0654	3.3733	6.9283	0.1629	0.2402	0.3149	-4.29551
novel.333	0.1103	0	0.0608	7.8912	7.3402	10.2645	7.43321
IMPGAME1N83603	26.1845	22.8286	22.899	53.1021	52.1893	42.511	1.28726
IMPGAME1N196499	54.6957	33.5885	43.8142	8.5804	8.6855	10.8173	-1.9831
IMPGAME1N197625	29.1638	27.2839	27.3113	124.859	105.113	66.3779	2.06812
IMPGAME1N304374	2.1998	0.4817	1.3343	15.806	13.5692	15.4039	3.74112
IMPGAME1N339628	9.3044	9.6205	7.7523	1.8238	1.8462	1.1833	-2.20969
IMPGAME1N304030	90.7299	72.993	87.3517	7.5281	10.3636	16.5304	-2.6245
IMPGAME1N40075	94.2383	105.905	116.322	277.796	259.44	221.403	1.50207
novel.1070	0.0789	0.1727	0	18.453	23.3565	8.9452	7.90615
IMPGAME1N112085	9.3794	2.4421	6.9621	0.154	0.0662	0.0869	-5.61798
IMPGAME1N242827	6.8147	9.0582	8.4745	22.6893	21.0849	22.0974	1.67611
IMPGAME1N233133	86.0789	74.4845	71.9362	18.2658	19.0812	26.0496	-1.6281
IMPGAME1N349604	1.263	1.9714	1.1559	7.4551	6.8838	8.1261	2.59808
novel.2702	0.0789	0	0.0435	4.7657	7.2169	7.5117	7.53164
IMPGAME1N324847	2.4709	1.6735	2.2475	10.5387	9.4489	18.1831	2.82534
IMPGAME1N234332	66.6934	62.0704	55.6175	19.9058	22.2848	21.7732	-1.28263
IMPGAME1N51998	197.877	225.55	184.539	77.5721	75.6781	78.4064	-1.14827
IMPGAME1N97165	40.47	43.4944	18.4864	1.1098	1.7187	2.9209	-3.91659
IMPGAME1N328730	1.646	1.8758	3.149	18.7352	13.7452	11.9156	2.97151
IMPGAME1N140670	1.394	1.6183	0.9447	5.2764	6.4256	5.5916	2.37456
novel.4633	0.022	0	0	10.3284	4.5807	7.2705	10.0223
IMPGAME1N229402	3.6647	16.7253	4.665	0.0497	0.057	0	-7.62544
IMPGAME1N110628	13.5279	13.7296	12.1652	1.0059	1.6444	1.891	-2.89968
IMPGAME1N21876	52.8708	34.1376	38.6231	7.6988	7.5895	11.1135	-1.99814
novel.6435	0.1865	0	0.2057	8.2934	8.4801	5.6039	6.07363
IMPGAME1N109140	631.285	493.765	290.299	19.3572	23.7015	56.1267	-3.57848
IMPGAME1N241122	0.3566	0.0558	1.0395	29.1291	24.9147	14.1095	5.78773
IMPGAME1N92327	0.1972	0.2159	0.1087	15.5363	17.8782	8.0278	6.55662
IMPGAME1N136455	56.7645	88.8635	76.6103	16.501	13.952	13.4821	-2.10115
IMPGAME1N343671	71.8434	16.9525	25.0948	1.6085	1.6848	1.8933	-4.1815
IMPGAME1N264113	64.0582	111.412	87.9483	18.6222	14.0385	13.4402	-2.27992
IMPGAME1N98663	37.6752	31.837	33.8271	12.467	13.6103	11.6265	-1.20787
IMPGAME1N147910	128.236	119.837	122.187	258.578	283.747	217.753	1.28437
IMPGAME1N2528	56.1778	52.0105	60.4053	18.5543	20.9514	18.7985	-1.28866
IMPGAME1N238676	8.0723	11.4814	7.2662	1.3196	0.9215	1.3806	-2.64162
IMPGAME1N243505	301.093	320.708	268.375	790.294	814.629	584.062	1.54406
IMPGAME1N241434	9.6382	9.0108	8.6663	18.1856	14.9366	15.4341	1.07597
IMPGAME1N308568	795.141	698.832	772.791	1869.58	1909.68	1382.28	1.43392
IMPGAME1N103520	0.163	0	0.3596	48.2218	56.9478	16.8277	8.12135
IMPGAME1N268914	3.5926	10.3705	6.7537	73.5386	64.1053	42.0209	3.34441
IMPGAME1N225756	139.394	129.743	169.397	46.7882	47.5782	49.5616	-1.36508
IMPGAME1N241813	24.6912	19.6146	16.9608	3.9168	4.6511	5.4085	-1.88429
IMPGAME1N342222	89.2791	107.448	102.823	197.867	211.45	209.862	1.2889
novel.7192	0.1018	0	0.0561	5.9997	8.8011	11.1684	7.57899
IMPGAME1N261463	36.4145	30.2021	31.1974	11.4673	8.7165	11.2157	-1.38948
IMPGAME1N159726	67.7625	105.569	108.703	301.702	380.221	354.702	2.11435
IMPGAME1N159320	41.1311	33.3846	36.2729	96.7218	109.995	75.8284	1.60028
IMPGAME1N275819	27.3788	23.914	23.6416	54.9752	51.8036	43.6932	1.2537
IMPGAME1N202656	72.14	68.7078	54.9994	13.2964	11.1862	18.4106	-1.9438
IMPGAME1N160909	81.4539	75.7236	71.1638	29.8863	23.8348	21.6858	-1.35124
IMPGAME1N290177	5.9687	6.4718	6.9662	20.9494	17.7359	23.4202	1.92134
IMPGAME1N113003	23.7758	17.1187	19.9299	1.4755	1.744	3.5641	-2.91802
IMPGAME1N194052	294.425	170.257	261.003	1155.78	1421.63	746.583	2.44982
IMPGAME1N85029	210.987	224.27	198.929	372.167	435.978	392.27	1.16622
IMPGAME1N197412	1.4794	1.2387	0.4319	20.5677	14.2587	9.2991	4.06094
IMPGAME1N227083	7.8736	8.4952	6.275	1.5138	1.7686	1.7964	-1.91564
IMPGAME1N236136	8.1292	6.2846	6.9486	1.4064	1.6209	1.9212	-1.86748
IMPGAME1N109817	27.0743	22.2674	28.6487	62.8581	58.1515	81.0068	1.61781
IMPGAME1N196278	19.6183	21.8115	17.4699	50.5696	49.5208	38.7073	1.48173
IMPGAME1N339417	0.9112	0.8367	0.9401	10.3701	8.4581	4.4867	3.36295
IMPGAME1N249967	37.3423	27.8093	25.8245	7.7577	6.6748	5.7651	-1.91504
novel.1260	0.4051	0.2016	0.1625	4.4855	3.8594	3.5873	4.19817
IMPGAME1N346274	32.0274	37.2911	25.5235	5.3983	4.1521	7.0119	-2.2723
IMPGAME1N87418	11.5131	8.404	5.8074	38.7355	48.0998	35.2921	2.50223
novel.5776	0.2668	0	0.2942	14.6986	14.6437	19.3918	6.67558
IMPGAME1N234957	0	0.0869	0.0438	5.4107	6.4053	5.1365	7.30317
IMPGAME1N349001	13.9031	9.6759	19.7023	71.8717	126.086	220.73	3.51853
IMPGAME1N48851	2911.87	4105.33	4170.85	996.872	958.094	1026.12	-1.67198
IMPGAME1N311445	12.259	10.1719	16.7946	57.4598	55.5459	106.794	2.72697
IMPGAME1N247686	0.3719	0.509	1.0255	7.5049	7.1146	10.1383	3.94015
IMPGAME1N116892	42.5461	51.1061	41.8791	102.523	103.371	138.549	1.58812
IMPGAME1N163226	20.1104	10.7895	19.185	63.9357	60.5472	54.4968	2.08799
IMPGAME1N276911	1501.34	1465.52	1350.68	613.706	624.404	523.694	-1.04662
IMPGAME1N122275	3.3574	2.5788	2.8462	8.6463	11.5446	13.6232	2.19276
IMPGAME1N201226	1.6654	2.1928	1.5345	7.2545	5.8561	7.1716	2.15522
IMPGAME1N95372	0.3065	0.634	0.3381	4.7079	5.1554	9.2097	4.14132
IMPGAME1N156185	686.756	428.311	449.89	147.396	139.127	142.077	-1.61282
IMPGAME1N279734	37.6396	38.4845	29.8445	4.4831	5.3556	8.1914	-2.31256
IMPGAME1N9741	99.5692	98.6173	104.444	309.742	263.17	200.855	1.59731
IMPGAME1N308888	4.7001	4.9225	5.0334	17.6792	23.1712	14.3098	2.15739
IMPGAME1N332337	3.5567	5.5217	4.2348	33.0797	22.3694	16.1294	2.66277
novel.2609	4.2293	3.6957	3.8571	14.8197	17.3847	11.4695	2.13752
IMPGAME1N236274	46.2271	55.4887	31.4649	263.855	273.321	143.454	2.60133
IMPGAME1N43058	31.7046	35.5439	37.6409	98.8503	73.3278	78.4118	1.49585
IMPGAME1N349053	8.5667	8.201	8.4811	26.3736	22.8712	17.4404	1.64616
IMPGAME1N238232	9.5378	10.0408	11.6059	22.2818	21.8667	24.3081	1.37594
IMPGAME1N239971	5.028	1.564	4.7891	40.0412	37.4456	27.5774	3.45953
IMPGAME1N86310	2.5456	1.485	2.5083	8.1685	8.5727	8.8879	2.2189
IMPGAME1N326666	65.2622	23.0939	34.5552	1.4035	2.0338	0.3333	-4.76466
IMPGAME1N9779	63.8139	35.7431	28.0402	5.328	5.4882	6.3203	-2.63493
IMPGAME1N303656	6.0875	4.6145	5.021	13.0513	15.2755	12.7834	1.63511
IMPGAME1N55215	30.3812	30.2847	27.1394	11.7554	10.7352	11.9675	-1.10328
IMPGAME1N2571	5.7944	4.7583	5.0636	0.4747	0.6943	0.7496	-2.80221
IMPGAME1N241913	9.3336	10.8083	6.8908	1.4109	1.8315	1.8241	-2.17426
IMPGAME1N343251	4.8443	2.601	5.6252	29.7165	26.8081	18.2498	2.76326
IMPGAME1N236035	22.3278	41.7256	21.0143	3.543	3.2579	3.905	-2.7527
IMPGAME1N342879	1.7641	1.7984	1.2076	9.1142	8.3985	9.2859	2.7367
IMPGAME1N47278	154.028	227.22	169.124	600.966	998.563	1335.41	2.65694
IMPGAME1N129793	11.4197	19.829	11.0679	60.9908	81.7377	97.5991	2.74666
IMPGAME1N84870	51.788	41.8102	54.3191	15.3087	12.9037	10.4343	-1.68988
IMPGAME1N194428	27.4563	19.1743	29.1082	5.8642	5.7738	5.5009	-1.89694
IMPGAME1N258144	14.4788	11.426	10.6545	0.6787	1.168	1.7952	-3.09154
IMPGAME1N238578	1.1311	1.2975	1.7822	8.8513	7.7949	9.5535	2.88122
IMPGAME1N251032	1.7529	2.2273	1.1456	9.1415	7.1635	8.0542	2.49448
IMPGAME1N233262	37.8205	26.7755	39.2823	379.751	380.494	124.541	3.33861
IMPGAME1N277391	12.6065	7.7962	6.8551	1.0437	0.8737	1.1455	-2.89379
IMPGAME1N226641	78.7092	138.696	75.4919	384.007	363.283	418.193	2.23043
IMPGAME1N229449	19.9032	10.7633	23.0884	80.5045	87.1578	70.6621	2.39662
IMPGAME1N16822	8.8271	13.0871	8.5813	32.1959	35.8044	49.7912	2.19047
IMPGAME1N201667	11.1881	13.2025	12.7654	39.2178	35.6928	27.4014	1.70291
IMPGAME1N295266	45.7771	25.0029	31.2222	6.6096	6.3425	7.835	-2.03914
novel.701	2.3149	1.4918	2.13	10.4722	8.8454	6.1731	2.35146
IMPGAME1N41819	6.6464	7.5319	5.0221	0.9553	1.0314	0.6761	-2.60354
IMPGAME1N277253	6.5155	3.1037	4.6428	0.0613	0.2111	0.2153	-4.6865
IMPGAME1N95550	8.6797	5.6195	7.8662	0.4013	0.7533	0.384	-3.63405
IMPGAME1N83695	52.6837	27.1148	42.2571	212.334	213.882	127.052	2.43556
IMPGAME1N2686	51.5806	23.6724	38.2223	4.1484	3.7714	4.9443	-2.88544
IMPGAME1N12965	104.645	30.0789	90.7171	5.756	4.4903	3.6937	-3.75468
IMPGAME1N43526	3.1679	1.3996	3.0035	16.493	16.3632	14.1398	2.88393
novel.5221	6.2491	5.6707	5.8535	52.9582	60.5171	21.1567	3.16988
IMPGAME1N7021	9.237	2.7735	4.411	0.0184	0.095	0.1108	-6.0267
IMPGAME1N65899	0.1438	0	0.0793	9.9419	10.0496	23.945	7.84039
IMPGAME1N25930	33.3631	27.5653	33.6528	71.786	57.5957	65.0206	1.28481
IMPGAME1N281768	34.4693	27.2279	31.5275	9.2109	8.7338	6.3258	-1.69197
IMPGAME1N195452	4.7678	3.5785	12.5521	100.09	86.1508	59.3644	3.78583
IMPGAME1N338284	3.8538	5.7439	4.8733	0.4681	0.537	0.2933	-3.24139
IMPGAME1N152373	6.2196	4.7979	5.2225	17.3528	16.5765	16.9538	1.89512
novel.1332	0.3994	0.5588	0.7587	3.8396	4.7616	7.0006	3.42327
IMPGAME1N2549	17.3661	17.0742	13.9149	5.1901	5.3941	4.766	-1.40864
IMPGAME1N304154	14.7828	3.2646	11.3296	0.0242	0	0.1093	-7.54804
IMPGAME1N342880	5.2493	6.4485	4.8715	20.2966	17.144	18.055	1.98936
IMPGAME1N236499	22.9098	17.5148	18.5748	5.9184	5.3217	6.7895	-1.46089
IMPGAME1N218246	97.1211	69.7686	91.5443	181.13	183.212	195.967	1.36468
IMPGAME1N52340	10.7537	8.6683	8.61	29.9303	28.13	20.1736	1.73047
IMPGAME1N262323	7.9038	7.8825	8.0658	14.7094	14.6044	15.533	1.15514
IMPGAME1N155680	74.579	107.032	103.502	537.984	723.986	2066.74	3.78228
novel.3042	473.272	777.294	497.119	16.2623	16.8213	59.4754	-4.00217
IMPGAME1N118578	0	0.0205	0	4.84	3.7433	4.6621	9.51434
IMPGAME1N16882	0.0566	0.155	0.2185	2.6538	3.3427	4.5674	4.86865
IMPGAME1N250558	0	0	0	2.2945	2.3009	5.7101	10.2478
IMPGAME1N5549	26.7928	27.0681	27.0436	2.1313	3.223	4.7596	-2.77144
IMPGAME1N334965	29.5905	24.5857	19.3001	5.0967	5.595	4.1631	-2.05551
IMPGAME1N46476	6.2853	3.5184	4.9482	0.4689	0.4034	0.5876	-3.08433
IMPGAME1N229380	0.6057	0.6141	0.4701	3.0578	2.9108	3.6204	2.74979
novel.1080	1.7118	0.8033	1.7081	18.1226	15.3217	10.1915	3.61768
IMPGAME1N242881	0	0	0.2124	17.4029	22.4204	19.0355	8.40895
IMPGAME1N310653	37.5202	38.6443	29.1404	6.8295	5.1517	9.0521	-2.07731
IMPGAME1N47251	25.8223	13.5048	22.4199	3.0374	2.8445	3.9467	-2.39997
IMPGAME1N226039	96.6413	36.0954	50.7242	4.0003	6.6491	6.3583	-3.16854
IMPGAME1N31748	25.2739	32.3849	37.7429	110.135	101.465	86.297	1.88024
IMPGAME1N40626	64.2263	63.443	52.5165	105.091	113.387	106.112	1.0967
IMPGAME1N346774	2.9594	4.221	3.0492	10.6146	12.5982	15.3981	2.15765
IMPGAME1N147269	29.5858	16.1624	15.7907	1.4085	1.4753	2.3947	-3.29297
IMPGAME1N307122	12.644	59.256	23.5221	363.1	428.726	707.295	4.19904
novel.6837	23.9504	26.3272	24.0958	42.8774	44.2785	45.0518	1.07355
IMPGAME1N33315	4.7522	3.7128	3.1392	10.886	13.4629	11.4427	1.87566
IMPGAME1N66989	0.1841	0.4839	0.6905	5.6603	6.4936	9.2091	4.21424
novel.2956	4.325	6.2455	3.1523	20.8308	19.3932	16.3481	2.28713
IMPGAME1N51713	339.047	548.107	416.112	71.9494	50.7841	94.7077	-2.34926
IMPGAME1N234024	8.0818	7.1184	7.6963	1.6143	1.3394	1.214	-2.20095
novel.7092	30.4097	6.8093	41.2687	0	0.0877	0.2299	-7.83134
IMPGAME1N93373	6.5966	6.858	5.0706	0.5797	0.7759	0.5328	-3.06283
IMPGAME1N277961	5.2799	8.2152	10.1137	41.9039	58.242	43.4295	2.84304
IMPGAME1N152265	27.6112	15.8019	18.9563	3.2938	2.3339	1.8213	-2.79758
IMPGAME1N282508	0.8104	1.0031	0.5052	5.4838	5.0407	5.2252	3.01049
IMPGAME1N192512	4.2721	5.753	4.9012	17.2539	22.0129	34.3737	2.54345
IMPGAME1N76207	10.2544	4.4407	4.241	0.3485	0.4164	0.6406	-3.49176
IMPGAME1N336400	30.5531	25.8444	31.4649	95.998	98.0345	63.2596	1.79653
IMPGAME1N102385	10.4804	14.797	13.5864	0.4443	0.3058	0.5346	-4.66698
IMPGAME1N110099	55.5161	31.9818	37.8669	4.4172	5.2387	7.8106	-2.59338
IMPGAME1N157843	16.9332	8.1644	13.4139	157.698	157.632	50.7032	3.50485
novel.6349	0.1395	0.0655	0.2199	2.7749	2.4539	6.579	5.03992
IMPGAME1N298295	15.5177	13.6831	13.4255	50.3005	51.9828	31.1338	1.89477
IMPGAME1N278625	8.1514	5.2837	8.8461	0.8195	0.5424	0.5688	-3.25988
novel.5983	33.5989	42.8633	28.4884	7.7469	7.0757	6.8116	-2.03285
novel.2455	0.1481	0.3648	0.3266	5.2595	6.157	3.3363	4.38367
IMPGAME1N105779	36.7689	47.6594	48.3674	116.668	119.775	98.9275	1.57549
IMPGAME1N131282	66.9365	83.5973	67.6164	170.973	141.56	157.558	1.34845
IMPGAME1N114302	1.5152	0.0772	1.5933	33.652	34.5227	43.6967	5.38951
IMPGAME1N222168	26.4617	21.1806	30.9953	0.882	0.3036	0.5306	-5.17807
IMPGAME1N343036	0.2336	0.0426	0.3006	4.291	3.8216	5.4912	4.80377
IMPGAME1N343331	2.5582	1.9125	1.9568	0.0931	0	0.06	-4.99881
IMPGAME1N34117	6.1568	5.7004	5.8133	12.5917	11.3551	11.4318	1.2484
novel.1369	1.274	1.7797	1.8411	8.5777	7.3072	8.4302	2.55594
IMPGAME1N309004	6.3804	6.7414	3.6553	0.7319	0.4749	0.3429	-3.17135
IMPGAME1N194862	0.075	0.1232	0.0414	3.2992	3.1818	3.9259	5.68831
IMPGAME1N348332	3.823	6.0985	5.5248	0.1274	0.1645	0.0479	-5.27417
IMPGAME1N228393	13.9825	7.8206	9.2125	1.6822	1.9885	1.958	-2.20901
IMPGAME1N120025	82.4231	31.9765	77.6114	395.981	419.792	299.375	2.79246
IMPGAME1N229713	19.8975	16.215	15.4952	39.6416	36.8872	37.4285	1.39166
IMPGAME1N97113	0	0	0	4.1559	3.1048	2.1648	9.82458
IMPGAME1N244913	180.961	157.019	150.935	50.5687	58.9816	62.8501	-1.25712
IMPGAME1N58296	6.5594	3.233	3.4751	0.1149	0.1978	0.2881	-4.24288
IMPGAME1N343742	369.857	285.682	335.272	97.038	91.4796	124.049	-1.41671
IMPGAME1N218659	0.7041	0.591	0.6471	3.4709	2.8888	3.5825	2.60294
IMPGAME1N190493	4.8487	4.2702	3.7781	0.6962	0.4968	0.7917	-2.44401
IMPGAME1N303883	13.5061	8.2903	13.1464	59.0953	43.8256	36.7416	2.24671
IMPGAME1N7249	0.04	0.0876	0	2.2052	1.9972	1.9201	5.83108
IMPGAME1N119304	46.1383	54.9107	47.4081	157.203	150.791	105.266	1.71962
IMPGAME1N234298	15.7439	11.6639	13.034	37.4336	36.8678	27.4365	1.5813
IMPGAME1N220996	78.0498	12.3465	28.9927	0.6566	0.452	1.1851	-5.42526
IMPGAME1N197161	14.1527	16.4975	14.0424	31.1065	27.9054	31.5625	1.26209
IMPGAME1N121374	3.8987	4.2935	3.4273	8.4001	9.455	10.7115	1.54256
IMPGAME1N238316	12.1418	9.6728	9.0135	2.2689	2.8041	2.2957	-1.82004
IMPGAME1N148875	3.0262	2.5437	2.6296	12.2918	10.7286	7.8213	2.1599
IMPGAME1N322363	347.354	218.567	260.94	81.7573	82.7613	88.0854	-1.45708
IMPGAME1N305795	27.1714	20.7732	25.6556	49.1654	47.4961	57.5201	1.31419
IMPGAME1N241054	117.285	104.762	100.679	40.5061	42.0592	38.4854	-1.16828
IMPGAME1N87748	34.4657	24.3495	44.3466	1.8244	2.8665	0.5965	-4.04987
IMPGAME1N184466	3.5678	3.3643	3.1927	10.8495	10.0108	7.3097	1.72333
IMPGAME1N298257	0.1756	0.1398	0.1408	1.8824	2.1507	1.2995	3.79367
novel.60	43.1792	25.0924	41.6878	1.3507	0.9298	3.6567	-3.96816
IMPGAME1N276495	28.7216	38.8622	41.089	164.219	134.655	95.7886	2.09612
IMPGAME1N4681	2.9274	2.1427	2.087	0.0156	0.0807	0.0705	-5.30932
IMPGAME1N119781	16.1637	10.3673	11.0347	1.672	1.6618	2.7748	-2.36918
IMPGAME1N158633	70.8556	71.8438	52.3988	22.7641	20.2701	21.5699	-1.34665
IMPGAME1N103688	0.0441	0.1933	0.1947	4.4801	3.5244	5.198	5.19175
IMPGAME1N308573	8.7009	8.875	9.8991	0	0	0	-9.43537
IMPGAME1N162684	9.1775	12.2852	11.2798	47.1372	35.8436	28.0857	1.99968
IMPGAME1N148874	0.0535	0.0586	0.0591	1.6909	1.7518	1.2456	5.02438
IMPGAME1N346646	16.7421	8.6847	24.7628	96.6049	93.7357	104.384	2.79658
IMPGAME1N339952	32.1437	31.3571	28.6181	9.2451	9.8077	11.732	-1.33751
IMPGAME1N85603	20.9381	21.2614	15.7617	222.939	204.97	63.8477	3.33282
IMPGAME1N306895	9.8231	7.715	9.4166	165.387	144.438	33.9849	3.92013
IMPGAME1N51606	4.834	7.6798	7.2826	32.9529	35.842	78.8657	3.13415
IMPGAME1N86374	31.4712	6.7629	11.5387	0.1625	0.2796	0.4887	-5.49753
IMPGAME1N338196	1.9337	1.1401	1.378	8.282	6.73	5.9685	2.48803
IMPGAME1N279996	35.284	13.8977	19.9064	0.3377	0.5811	0.8465	-5.07999
IMPGAME1N102439	110.756	211.669	127.715	25.761	20.7334	27.0951	-2.37792
IMPGAME1N269387	3.2177	0.9865	1.7743	18.8483	17.3412	15.0626	3.35655
IMPGAME1N61875	0.9935	0.6694	1.0957	11.5236	11.0591	6.8881	3.66506
IMPGAME1N333500	0.3262	0.5429	0.1871	3.1408	2.8652	4.8945	3.61076
IMPGAME1N238516	16.8088	22.333	10.928	67.8996	69.9222	57.661	2.21138
IMPGAME1N99832	33.1419	38.2696	31.4502	7.037	5.8875	9.9989	-1.92377
novel.4510	32.6057	38.0632	30.1429	88.7588	127.215	94.4557	1.86837
IMPGAME1N161524	7.4335	4.7668	8.0961	0.8954	0.6548	0.8753	-2.81008
IMPGAME1N105149	71.7632	56.7422	72.3249	159.832	159.693	234.496	1.7102
IMPGAME1N197134	221.484	461.066	267.18	51.5704	41.6622	54.3115	-2.45341
IMPGAME1N548	10.9649	9.0729	8.3205	2.999	2.0034	2.4934	-1.66593
IMPGAME1N288842	66.2302	53.7601	65.4583	107.726	102.858	108.198	1.02793
IMPGAME1N234538	1.2227	0.4463	4.7197	65.2675	67.117	59.1539	5.1362
IMPGAME1N146071	157.278	164.046	156.647	257.024	285.714	297.197	1.05785
IMPGAME1N310932	42.6545	30.9679	42.4256	10.0425	9.044	12.0608	-1.65082
IMPGAME1N236823	0	0	0	2.676	4.8448	8.2171	10.1051
IMPGAME1N48607	194.319	177.136	156.31	48.1658	57.2977	64.7956	-1.38457
IMPGAME1N159864	2.3756	2.0847	2.1191	0.1013	0.1162	0.1524	-3.93008
IMPGAME1N44134	4.1663	4.2642	3.7958	0.5472	0.4896	0.6254	-2.63334
IMPGAME1N152010	8.1388	8.1653	20.3736	0.8782	0.5667	0.9356	-3.71161
IMPGAME1N130307	117.992	91.4383	109.652	591.189	624.566	275.372	2.47387
IMPGAME1N159949	0.7543	1.4199	1.9118	9.2864	10.6535	21.3925	3.56829
IMPGAME1N25257	9.9709	7.2118	6.5418	0.6332	0.3632	0.9523	-3.34609
IMPGAME1N251364	150.88	166.317	145.223	301.841	423.719	370.785	1.49183
IMPGAME1N196196	41.5806	24.1621	27.2701	5.6869	4.8757	7.4573	-2.11254
IMPGAME1N235827	24.9341	19.9902	16.1313	3.3884	4.5467	5.0355	-1.98605
IMPGAME1N50781	8.4773	9.6343	13.2802	31.9402	29.0256	31.2696	1.79176
IMPGAME1N227774	3.2559	3.1478	1.7572	13.8614	17.9762	11.2295	2.65196
IMPGAME1N54768	21.341	23.4217	20.5459	41.7671	41.4705	37.4861	1.13077
IMPGAME1N130250	2.0341	1.7867	1.208	0.108	0.0744	0.0812	-3.97327
IMPGAME1N6579	43.7374	35.4775	32.2516	9.8	12.3302	9.1471	-1.58336
IMPGAME1N197420	183.525	165.267	146.796	18.5605	18.8082	38.8306	-2.45381
IMPGAME1N193423	3.1425	2.1583	3.0247	8.671	10.1692	8.8879	1.98276
IMPGAME1N349802	47.9478	51.7022	45.0141	117.684	115.542	87.6092	1.39395
IMPGAME1N50328	31.8778	11.1166	18.301	1.3719	0.908	1.5871	-3.71717
IMPGAME1N342557	1.1833	0.5758	0.58	13.7254	11.1534	11.4683	4.20026
IMPGAME1N367573	42.9696	41.1195	31.9787	203.119	146.147	391.575	2.92011
novel.5845	0.052	0	0.1146	7.885	10.1981	4.9853	7.36822
IMPGAME1N342747	69.2566	5.3951	14.5919	0.1764	0.0759	0.199	-7.30995
IMPGAME1N46277	14.9963	4.1671	9.6948	114.237	104.173	52.708	3.49538
novel.3428	0	0	0.0358	7.2797	6.7495	5.6159	9.2923
IMPGAME1N225294	313.35	271.692	361.133	22.8038	24.1669	58.207	-2.92676
IMPGAME1N241608	7.7125	6.9092	6.9782	0.5951	1.1947	1.1933	-2.62731
IMPGAME1N99482	253.886	286.826	272.117	992.243	1085.81	607.563	1.96794
IMPGAME1N238048	8.2489	0.9608	7.549	160.943	168.644	76.7166	4.85974
novel.5610	2.8816	2.0039	4.495	0	0	0	-9.70619
IMPGAME1N184096	3.0285	1.7354	1.6232	23.1457	16.9017	9.2171	3.20301
IMPGAME1N350636	19.4371	21.7551	19.2014	1.8307	1.437	3.6711	-2.88224
IMPGAME1N119513	112.749	74.6127	93.0925	31.2229	28.702	28.6849	-1.41081
IMPGAME1N87259	9.8948	3.2502	15.9014	179.062	171.878	80.0424	4.13483
IMPGAME1N229347	11.738	9.4964	9.889	46.1416	43.8769	24.4595	2.12831
IMPGAME1N90288	0	0	0	1.0027	1.1184	1.522	9.57832
IMPGAME1N108468	18.0149	8.6873	11.3713	0.0371	0	0.0557	-8.33971
IMPGAME1N276047	15.1275	7.0675	10.2235	0.7971	0.7095	1.3642	-3.24445
IMPGAME1N339520	12.2271	14.6581	12.8944	45.4645	42.9038	33.0863	1.85431
IMPGAME1N231746	24.8626	24.5398	22.9695	7.0589	8.7907	8.3117	-1.34091
IMPGAME1N2517	56.6146	117.79	130.09	591.449	873.871	1942.79	3.71391
IMPGAME1N342756	0	0	0.0386	6.807	6.7601	6.6723	9.22455
novel.6210	0	0	0	16.3758	25.7294	16.0625	9.63875
IMPGAME1N147653	0.671	0.9796	0.9045	9.8012	10.7893	29.265	4.52763
IMPGAME1N347447	70.1372	64.7211	69.1622	25.8134	21.9606	26.282	-1.21516
IMPGAME1N54643	5.7379	4.7493	6.4035	0.5282	0.5113	0.6455	-3.08591
IMPGAME1N64722	581.573	512.466	811.992	167.402	135.125	109.919	-1.96923
IMPGAME1N243111	28.0205	20.3605	14.7492	0.3693	0	0.3703	-6.041
IMPGAME1N231255	23.872	22.3926	25.2843	0.8442	2.4212	2.5394	-3.41238
IMPGAME1N264496	0.1371	0	0.0907	5.194	4.0586	2.1921	5.88863
IMPGAME1N28231	19.5897	20.2975	18.8016	35.1606	38.9274	37.8452	1.17579
IMPGAME1N220716	13.822	15.7524	12.2391	41.2061	40.1796	29.9483	1.65807
IMPGAME1N164658	27.7347	26.4489	23.4836	49.2941	58.7336	52.1134	1.29067
novel.3169	22.8019	28.3314	22.3049	61.4272	56.0683	60.2455	1.51852
IMPGAME1N47705	17.157	16.7814	13.485	4.4115	3.4912	4.7544	-1.65617
IMPGAME1N171691	3.3446	3.8422	3.719	9.9905	11.6741	9.4857	1.75717
IMPGAME1N185309	23.8315	19.6838	19.0713	62.5668	53.108	40.9235	1.57195
IMPGAME1N109023	47.022	35.6114	36.8718	10.9073	11.9707	13.7635	-1.45724
IMPGAME1N189331	1.5948	0.2328	1.0553	34.3267	27.7665	12.6749	4.94923
IMPGAME1N138546	585.714	617.902	543.945	224.562	219.307	261.05	-1.06539
IMPGAME1N141778	0.8734	0.6085	0	13.8145	12.4144	18.8146	5.17448
IMPGAME1N196068	11.1073	14.0884	11.2417	2.7173	1.7867	2.7245	-2.08657
IMPGAME1N110472	7.9218	4.6009	4.5963	0.0999	0.1146	0	-6.0276
novel.352	0	0	0	8.0779	7.5518	3.2125	9.8868
IMPGAME1N245475	280.605	438.35	404.947	1066.21	1156.12	1027.7	1.76824
IMPGAME1N233903	0.7968	0.9517	1.0865	3.5569	3.4701	4.6967	2.28896
IMPGAME1N117897	1.2765	0	0.4446	128.191	151.533	169.358	8.30525
IMPGAME1N343730	7.748	4.5773	4.6452	0.7596	0.8104	0.9368	-2.50706
IMPGAME1N233106	12.9356	14.9793	10.3326	1.901	2.1131	3.1787	-2.16823
IMPGAME1N324971	39.503	41.6565	39.7288	81.2787	70.0896	68.6419	1.108
IMPGAME1N244213	0.2248	0.0492	0	8.647	9.4963	3.6597	6.54086
IMPGAME1N155238	15.0958	14.6235	16.8951	34.5026	30.4491	27.6379	1.23305
IMPGAME1N348137	110.195	181.891	130.521	439.275	606.137	826.903	2.38643
[truncated: 8,675 more rows]

## Sheet: U_AQ3_vs_U_CK
ID	U_CK-1_fpkm	U_CK-2_fpkm	U_CK-3_fpkm	U_AQ3-1_fpkm	U_AQ3-2_fpkm	U_AQ3-3_fpkm	log2FoldChange
IMPGAME1N120818	296.782	184.041	237.461	7.5896	7.8441	6.8412	-5.13834
IMPGAME1N173533	56.0966	46.5575	51.0171	5.7989	4.6308	4.9238	-3.46197
IMPGAME1N240267	1304.01	1108.08	732.691	195.461	217.443	194.826	-2.45816
IMPGAME1N71137	150.32	90.7994	88.666	0	0.0583	0	-11.8585
IMPGAME1N244219	758.011	629.18	419.118	157.82	160.082	161.525	-2.00172
IMPGAME1N328527	48.9998	56.7952	35.2656	210.159	217.03	181.579	2.01325
IMPGAME1N155862	279.406	388.173	161.422	26.6035	13.6831	21.2392	-3.83387
IMPGAME1N110689	94.9708	39.5222	35.7269	1.0256	2.332	1.9915	-5.05337
IMPGAME1N346466	14.2991	12.186	8.3249	52.4821	52.4743	55.9694	2.11308
IMPGAME1N226396	4.2094	4.0444	2.8484	21.1706	17.4319	27.1797	2.46002
IMPGAME1N97262	971.477	1102.82	808.838	92.6955	181.108	134.953	-2.92663
IMPGAME1N224992	977.826	745.539	620.258	101.243	116.4	178.21	-2.67458
IMPGAME1N3236	1.8233	2.0894	1.2078	14.2766	22.4584	14.6184	3.23726
IMPGAME1N104837	17.177	15.6162	10.071	1.809	1.7987	2.6416	-2.88623
IMPGAME1N44201	692.958	810.436	1328.5	75.643	77.1144	65.3238	-3.89643
IMPGAME1N32255	0.8241	0.9584	0.7072	4.6982	5.0194	4.1253	2.36647
IMPGAME1N279508	114.955	127.004	116.949	29.8417	32.8856	36.876	-1.98388
IMPGAME1N313236	6.9972	4.298	4.3377	30.6556	37.1196	46.4523	2.75939
IMPGAME1N120323	32.6713	33.9192	50.0971	3.111	2.145	3.4926	-3.93377
IMPGAME1N323264	30.8511	22.5557	12.1923	3.1684	2.7289	2.975	-2.95581
IMPGAME1N30499	23.1141	20.9283	28.9933	2.8862	2.1135	2.0536	-3.54154
IMPGAME1N303982	93.1811	73.1005	68.5639	7.283	8.8508	15.6517	-3.01027
novel.3288	5.8316	11.0951	5.9368	0	0.0111	0	-10.1615
novel.7066	57.2438	53.4274	37.1546	17.9702	15.4699	13.2502	-1.75886
IMPGAME1N7797	24.6385	24.6744	8.7823	0	0.0289	0.0724	-9.27876
IMPGAME1N53479	9.1448	10.7062	5.4907	37.9765	29.4711	37.9234	1.96891
IMPGAME1N233656	12.5745	30.0404	13.9883	1.7709	1.8873	2.2936	-3.35175
IMPGAME1N109711	11.6574	7.9627	10.3865	1.4012	1.475	1.6482	-2.87048
IMPGAME1N267791	5.9552	16.9945	6.9456	0	0	0	-10.706
IMPGAME1N157988	2.0532	5.8473	4.1805	0	0	0	-10.7288
novel.1291	10.0174	16.2139	29.9136	0.1503	0.7195	0.291	-5.78468
novel.2848	6.7469	4.8439	3.7895	0	0	0	-9.89512
IMPGAME1N7796	15.882	15.2445	7.6999	0	0.0915	0.1147	-7.50348
IMPGAME1N97538	2.9182	2.6674	1.9196	8.6196	7.5413	8.8067	1.62936
IMPGAME1N92845	20.3065	10.785	12.6412	0	0	0	-9.93117
IMPGAME1N120319	8.3702	15.302	6.2021	0.4665	0.4392	0.8948	-4.17494
IMPGAME1N12802	25.627	6.6622	30.0758	0	0	0	-10.9279
IMPGAME1N279443	269.837	330.817	181.296	23.9963	46.2414	55.3355	-2.72931
IMPGAME1N5476	10.8581	8.9078	5.7926	1.3787	0.826	1.5965	-2.86896
IMPGAME1N102947	15.0057	16.6995	12.0742	5.3099	6.3255	5.5873	-1.44947
IMPGAME1N42337	344.658	338.538	212.391	108.23	82.6141	121.881	-1.61468
IMPGAME1N282401	120.525	133.82	74.1865	5.9076	17.4467	14.1099	-3.21263
IMPGAME1N229402	5.6753	1.6682	8.7946	0	0.0315	0	-8.74858
IMPGAME1N50443	8.24	8.6572	4.3496	0	0	0	-9.41806
IMPGAME1N66725	221.814	225.365	158.215	652.731	1207.57	935.321	2.10729
IMPGAME1N157296	23.9575	27.5437	68.6905	0.5614	0	0.1933	-7.69566
IMPGAME1N159117	1.2336	1.8185	0.6669	9.0011	11.2808	13.055	3.07872
IMPGAME1N9255	35.6543	35.6724	40.4828	9.013	10.554	9.1334	-2.10633
novel.2918	3.5549	5.5583	5.5325	0	0	0	-9.58898
IMPGAME1N70893	16.9761	7.4061	61.3328	0.7201	0.4661	0.595	-5.89918
IMPGAME1N251333	942.807	757.857	819.857	304.044	229.876	307.308	-1.71856
IMPGAME1N183	97.7548	108.608	88.5698	31.4786	42.5608	34.7306	-1.5578
IMPGAME1N275439	18.0642	9.5127	3.9588	0.2064	0.612	0.3837	-4.69808
IMPGAME1N233255	13.6271	13.666	6.3503	39.1018	43.0116	46.6977	1.86666
IMPGAME1N243925	149.039	131.881	185.197	36.8391	35.0416	40.1296	-2.22471
IMPGAME1N107446	18.7402	20.6074	13.8152	7.3202	7.1061	8.0422	-1.34898
IMPGAME1N44185	295.026	236.295	154.846	52.1152	22.7696	23.6472	-2.88737
IMPGAME1N242103	4.6334	4.2619	2.4872	10.9538	11.3566	11.4049	1.48153
IMPGAME1N348670	97.0446	66.3929	39.568	10.1609	15.6001	15.4657	-2.36748
novel.3259	96.087	105.224	33.3614	2.3582	3.919	8.9867	-4.00174
novel.4565	2.9617	2.7549	2.5124	0	0	0	-9.0057
IMPGAME1N59531	10.9993	3.9612	25.1826	0.4554	0.1299	0.2171	-5.94662
IMPGAME1N271637	44.1733	37.0298	39.0081	12.0219	10.7668	14.5803	-1.82409
IMPGAME1N95810	129.768	145.937	72.9781	41.4293	34.0388	29.6002	-1.8079
IMPGAME1N45314	5.296	6.1148	5.4058	1.1806	1.2158	0.9145	-2.45851
IMPGAME1N340838	37.7362	12.2465	13.8055	0.1751	0.7936	0.7236	-5.24405
IMPGAME1N128716	16.3519	15.6989	18.6758	3.5676	4.5878	3.8196	-2.22573
IMPGAME1N116919	135.471	92.6876	155.501	15.1487	12.8186	27.4517	-2.96971
IMPGAME1N244148	2.0624	6.6335	3.0002	0	0	0	-9.47158
IMPGAME1N218003	6.5996	62.5025	14.0423	0.3214	0.6951	0.415	-5.88287
IMPGAME1N224993	12.2697	13.4539	8.4056	0	0	0	-8.83633
IMPGAME1N157840	56.6093	36.6948	88.8299	8.2805	5.3071	7.904	-3.29463
IMPGAME1N230914	8.934	6.4887	5.3255	1.3124	1.3024	1.602	-2.40687
IMPGAME1N242192	15.3151	8.147	9.4581	0.9907	1.3746	2.1003	-3.00325
IMPGAME1N256031	3.9537	11.3582	5.7994	48.5384	58.7621	84.2044	3.06379
IMPGAME1N343008	7.8646	3.704	7.0412	0.2524	0.6628	0.4562	-3.87922
IMPGAME1N238515	1.2114	2.4352	4.8373	0	0	0	-9.85553
IMPGAME1N210516	5.6843	8.3497	4.0721	0	0	0	-8.86156
IMPGAME1N347207	17.1275	24.8494	9.8076	2.6835	2.4117	3.6115	-2.65785
IMPGAME1N225867	40.0425	30.9619	19.8738	97.8802	103.398	154.575	1.88281
IMPGAME1N153663	14.091	8.765	8.5908	0	0	0	-8.78752
IMPGAME1N237461	0.7988	0.4333	1.2899	0	0	0	-9.48461
IMPGAME1N60640	13.8299	13.4834	10.4057	5.5018	4.2829	4.4304	-1.52253
IMPGAME1N233757	245.165	155.877	163.008	68.7122	63.2371	71.5276	-1.58703
IMPGAME1N121424	15.9374	19.4986	8.1067	59.4987	72.4065	50.4802	2.00233
IMPGAME1N40169	4.5942	9.6428	4.0857	0	0	0.078	-8.31119
IMPGAME1N95470	23.0375	18.1262	12.4333	48.3204	45.3568	49.5807	1.32766
IMPGAME1N244192	12.6948	6.9856	3.636	0.087	0	0	-8.41377
IMPGAME1N196685	27.4212	25.4788	23.6977	10.9139	11.4726	13.1207	-1.23546
IMPGAME1N53382	18.3829	16.4672	16.2291	47.7234	39.8342	47.4778	1.27216
IMPGAME1N152969	320.707	318.681	232.998	77.2738	106.067	131.042	-1.58039
IMPGAME1N117121	34.0076	34.6527	17.5244	10.9086	10.7086	9.5558	-1.54079
IMPGAME1N230107	36.6404	25.1324	33.8172	9.1822	7.7798	8.944	-2.0312
IMPGAME1N120994	89.6717	72.7142	124.852	19.9099	21.4745	19.7412	-2.41365
IMPGAME1N196600	1.6705	4.1622	1.0869	0.0244	0.01	0	-7.73601
IMPGAME1N44607	30.2661	22.3426	92.9493	3.3041	2.6959	3.9377	-4.14992
IMPGAME1N102863	33.7632	14.0148	15.9823	0	0.7748	0.1022	-6.08796
IMPGAME1N152140	9.9585	7.7212	1.1613	0.0699	0	0	-8.39393
IMPGAME1N263975	4.1177	4.1326	1.4415	0	0	0	-8.69451
IMPGAME1N170273	53.2841	62.0311	36.1936	23.9895	26.3298	25.185	-1.09657
IMPGAME1N105659	128.892	61.4827	83.6146	25.5237	20.3463	24.2028	-2.0908
IMPGAME1N47698	2.927	0.9622	1.2757	0	0	0	-8.85858
IMPGAME1N239693	39.273	45.5284	27.5429	16.5727	15.8209	14.8039	-1.34601
IMPGAME1N341339	213.356	209.262	208.671	44.3753	17.8656	51.6049	-2.61695
IMPGAME1N350178	1.1207	2.2251	1.224	0	0	0	-8.52571
IMPGAME1N88286	15.0613	8.8569	52.3262	0.907	1.2142	1.288	-4.77322
IMPGAME1N158904	5.9623	5.1433	5.8201	1.447	1.3323	1.5385	-2.11469
IMPGAME1N222821	1.9827	2.2776	0.7099	7.7101	8.5737	8.902	2.28926
IMPGAME1N2528	43.033	12.7299	32.879	1.7591	2.0351	4.4456	-3.59079
IMPGAME1N98060	17.4868	19.8301	19.5848	0.4351	1.6129	2.6962	-3.73125
IMPGAME1N1299	7.6588	3.1302	2.6428	0	0	0	-8.65337
IMPGAME1N239403	77.2029	55.627	91.4291	10.9548	18.4744	14.6424	-2.50905
IMPGAME1N300962	8.1386	3.3095	15.8968	0.297	0.6117	0.6135	-4.40526
IMPGAME1N224388	220.745	456.128	163.739	66.5791	61.1884	64.7111	-2.20099
novel.104	7.8113	1.2155	2.2717	0.1817	0.1871	0.0625	-4.75166
IMPGAME1N305156	80.7791	32.1441	89.631	5.3864	10.2255	8.8691	-3.22832
IMPGAME1N281713	7.7062	12.9603	74.6457	0.7728	0.8412	1.3967	-5.32581
IMPGAME1N279191	159.43	219.856	153.303	482.698	490.798	421.298	1.27398
IMPGAME1N306028	3.9317	5.3946	6.2109	0.7751	0.6984	0.9006	-2.88683
IMPGAME1N305055	381.35	226.456	558.052	62.2142	45.3223	75.5072	-2.87929
IMPGAME1N350447	0.8516	0.4185	0.3767	5.7289	4.8649	3.5047	3.01495
IMPGAME1N55368	79.8305	114.902	109.827	6.4288	8.5763	23.0135	-3.1664
IMPGAME1N1300	6.0441	1.4692	1.4852	0	0	0	-8.93251
IMPGAME1N112572	105.227	38.6	98.9258	12.2698	8.1804	14.6325	-2.96693
novel.1348	24.8524	5.7075	18.7942	1.6756	1.2685	1.6838	-3.57682
IMPGAME1N110869	4.8686	6.9598	5.9552	22.8434	49.8151	57.5963	2.73605
IMPGAME1N88302	10.5068	12.2036	14.5875	2.3109	3.0236	2.6675	-2.37195
IMPGAME1N230815	26.6012	17.1129	25.0055	7.5938	6.2639	7.0747	-1.86629
IMPGAME1N240035	47.7741	35.7962	21.6997	10.6389	4.9052	7.6793	-2.26618
IMPGAME1N198888	12.0727	3.2663	13.0366	0.616	0.9787	0.8861	-3.7011
IMPGAME1N247115	252.361	109.04	115.797	2101.19	7123.74	815.006	4.32252
IMPGAME1N84512	9.9832	5.0883	1.6464	0.0693	0	0	-8.22083
novel.4427	3.7407	0.5355	0.8532	0	0	0	-9.2254
IMPGAME1N104031	155.842	123.704	437.533	29.3011	18.7058	21.6028	-3.62726
IMPGAME1N86139	8.7375	7.6405	7.9183	2.2448	2.1135	1.4574	-2.18016
IMPGAME1N109579	28.6261	31.4975	36.075	107.042	169.839	130.383	1.92962
IMPGAME1N153692	6.8951	17.66	7.2938	1.3593	0.6439	1.404	-3.35071
IMPGAME1N267436	0.6381	0.8102	0.3631	3.9976	2.8637	3.9852	2.48447
IMPGAME1N104806	9.2205	16.5891	12.0427	1.6341	2.9348	2.4304	-2.5495
IMPGAME1N335021	57.4825	81.0173	48.5872	14.276	24.2254	19.7539	-1.78072
IMPGAME1N256079	11.3136	29.3464	5.0819	121.567	124.267	210.349	3.27745
IMPGAME1N60216	12.7304	19.4859	22.2617	2.0428	4.3335	3.244	-2.66548
novel.4111	1.3233	2.5465	1.134	0.1054	0.0579	0.1088	-4.37605
IMPGAME1N229773	64.2929	68.475	35.5038	15.2771	22.388	14.4892	-1.75966
IMPGAME1N234263	285.857	217.355	154.605	566.195	471.967	521.53	1.1553
IMPGAME1N45315	264.378	242.547	362.946	87.6768	75.4502	89.6437	-1.96021
IMPGAME1N159141	0.1685	0.4516	0.2208	4.8832	2.7538	5.2837	3.81215
IMPGAME1N38821	61.5504	68.8739	54.6434	11.337	18.3082	24.3004	-1.90084
IMPGAME1N163273	46.4172	61.1266	65.5181	13.889	16.8818	20.6475	-1.91143
IMPGAME1N276028	21.6806	21.6677	34.4928	3.7308	4.2826	7.14	-2.55489
IMPGAME1N222764	18.4789	30.8974	13.1036	0	1.0692	0.1411	-5.5827
IMPGAME1N27262	114.596	98.4881	88.4829	37.7257	37.4837	21.3125	-1.75474
IMPGAME1N149323	16.832	31.1593	18.3301	70.437	115.127	126.86	2.12272
IMPGAME1N255953	43.6102	48.5868	26.0515	6.2842	6.1	13.7713	-2.27341
IMPGAME1N239173	17.2005	19.6858	21.555	3.1195	6.0482	4.333	-2.25311
IMPGAME1N244858	0.467	1.0523	1.018	0	0	0	-8.3529
IMPGAME1N50393	5.8943	2.5206	1.9312	20.1791	16.4308	28.543	2.58207
IMPGAME1N186169	145.328	196.314	155.653	418.922	479.019	416.335	1.27532
IMPGAME1N65000	5.9878	5.1587	3.1471	11.6754	10.044	12.0779	1.15594
IMPGAME1N128252	9.3044	6.5248	5.7425	1.9596	2.0987	2.4288	-1.83928
IMPGAME1N341158	1955.47	2115.36	1658.48	985.099	1137.04	893.227	-1.04012
IMPGAME1N50444	109.511	68.4239	67.6659	19.6954	12.3482	29.0675	-2.12533
IMPGAME1N55520	3.6221	4.7172	10.3188	0.1906	0.1309	0.525	-4.77052
IMPGAME1N155094	171.732	135.781	85.1602	350.406	314.207	301.794	1.21917
IMPGAME1N252920	107.474	64.2837	54.5904	31.5385	26.2327	27.5918	-1.49911
IMPGAME1N108488	5.8925	9.2659	66.4911	0.3659	0.6029	0.7559	-5.90878
IMPGAME1N7805	1.9485	3.7625	1.4827	0	0	0	-8.13854
IMPGAME1N144160	0.7896	0.3527	1.2271	0.0221	0.0045	0.0342	-5.66527
IMPGAME1N136450	13.2723	16.9544	12.8301	6.2819	6.3911	6.8791	-1.25995
IMPGAME1N162813	64.8432	99.2871	132.062	26.0698	20.2238	17.3755	-2.40606
IMPGAME1N152139	6.3201	2.881	0.4649	0	0	0	-9.02662
novel.2209	8.534	21.7152	2.0803	0.212	0	0	-7.46763
IMPGAME1N210165	1.163	0.8412	0.4173	0	0.0079	0	-7.38267
IMPGAME1N100408	10.6021	5.4991	6.6793	0.8469	1.1983	2.0157	-2.61366
IMPGAME1N194308	19.0336	5.2983	20.2129	0.693	1.0602	1.5337	-3.95347
IMPGAME1N303096	11.3136	7.3004	1.112	0.1301	0.0536	0.2688	-5.56039
IMPGAME1N337340	2.7891	3.2992	6.1008	0.5286	0.2847	0.3779	-3.58988
IMPGAME1N12362	6.0856	13.2441	2.0209	63.7526	78.3435	46.8353	3.12516
novel.910	23.3076	26.8391	49.565	6.5403	7.0262	6.7042	-2.50936
IMPGAME1N132969	5.8423	2.8999	7.1463	0.7614	0.4428	0.6014	-3.34332
IMPGAME1N98674	20.9601	14.6526	28.7318	5.3648	4.0574	5.1171	-2.33704
IMPGAME1N8307	53.2226	109.94	45.2691	267.937	276.523	255.344	1.8563
IMPGAME1N95974	9.3672	19.6866	10.6721	2.7543	2.3598	1.7068	-2.64413
IMPGAME1N6467	8.6701	6.648	0.5088	0	0	0	-9.1424
IMPGAME1N65460	30.2855	42.4495	20.203	13.5166	11.8626	11.6885	-1.40971
IMPGAME1N347132	35.4254	132.162	1.0439	0.2355	1.0996	0.3244	-6.60046
IMPGAME1N104838	23.0272	18.9401	6.6273	2.6613	3.2399	3.3595	-2.43226
IMPGAME1N228812	2.3691	2.4623	0.5228	18.3652	17.3353	9.665	3.05444
IMPGAME1N242102	11.5249	16.53	7.735	30.9617	39.1886	35.6179	1.48088
IMPGAME1N238628	146.261	108.514	119.759	286.802	332.126	352.426	1.24479
IMPGAME1N237270	13.1727	4.3721	9.6719	0.2464	1.2405	0.6504	-3.78509
IMPGAME1N340238	100.302	100.697	86.1756	307.231	206.693	226.884	1.24511
IMPGAME1N304365	1.8767	2.2356	1.1683	6.6688	7.9475	11.5019	2.20865
IMPGAME1N40972	72.1605	87.0214	88.6073	30.7003	25.9102	36.2827	-1.56857
IMPGAME1N812	7.7849	13.6756	4.689	1.0299	2.0837	1.1889	-2.64888
IMPGAME1N3752	2.505	6.3699	4.1668	0.0997	0	0	-7.45237
IMPGAME1N123276	22.7722	10.3026	45.6937	2.1768	2.8136	2.6359	-3.61042
IMPGAME1N336249	21.8094	42.7757	38.9216	5.9248	9.8023	7.4343	-2.31145
IMPGAME1N334223	23.8005	21.6164	9.466	56.329	52.5025	68.8105	1.63127
IMPGAME1N129191	7.5054	4.0466	3.5615	0	0.0552	0	-7.24321
IMPGAME1N99258	70.2184	43.2506	49.5752	22.8835	20.3687	23.9194	-1.40282
IMPGAME1N106454	19.476	26.502	23.4799	7.6845	8.0433	10.2757	-1.56032
IMPGAME1N119755	1.7273	1.3977	1.858	12.5481	6.7388	7.595	2.28222
IMPGAME1N110427	3.0855	3.446	17.9444	0.1774	0.1462	0.2749	-5.70486
IMPGAME1N349720	730.503	243.25	1782.57	103.277	52.2609	43.275	-4.06727
IMPGAME1N248979	31.3327	38.1341	38.0122	14.6827	9.8346	13.055	-1.66865
IMPGAME1N253579	7.0354	9.7903	13.4023	1.0955	1.5661	2.1298	-2.84689
IMPGAME1N278540	27.315	38.2178	16.5377	10.5833	10.3253	8.2308	-1.56659
IMPGAME1N211440	1.4666	2.4851	15.0119	0.0523	0.194	0.2433	-5.60447
novel.4389	6.997	4.9086	1.3246	0	0.1326	0	-6.2746
IMPGAME1N252871	10.8301	17.0241	27.8439	1.8215	3.7804	1.8813	-3.09354
IMPGAME1N123539	78.8016	156.851	71.3563	311.64	493.044	400.483	1.88377
IMPGAME1N261335	2.8665	2.2037	1.9657	0.069	0.1137	0	-5.12582
novel.6688	2.088	4.5972	26.6807	0.3087	0.0636	0.2392	-6.18648
IMPGAME1N271670	34.9551	36.924	26.2162	11.3059	5.278	10.996	-1.95403
IMPGAME1N186085	3.8718	5.0316	3.4597	0.1822	0	0	-6.56106
IMPGAME1N242806	58.3064	39.2743	46.7137	13.169	17.9802	20.8895	-1.60339
IMPGAME1N101154	7.9408	6.8812	8.9277	1.8417	2.423	2.839	-1.89596
IMPGAME1N332382	592.411	549.134	870.013	74.4138	197.616	110.555	-2.56913
IMPGAME1N104817	8.3526	15.0636	3.6489	1.174	1.4947	0.8819	-2.95653
IMPGAME1N253434	138.638	59.6755	172.065	14.3879	22.8084	26.4686	-2.73708
IMPGAME1N345506	3.0544	17.2508	4.7178	0	0.1395	0	-7.07424
IMPGAME1N39649	292.574	368.74	506.716	117.693	118.576	113.092	-1.92457
IMPGAME1N222817	0.5819	0.6467	0.293	2.13	1.9786	1.7448	1.86361
IMPGAME1N301271	23.9106	19.7578	51.8276	5.7935	3.3881	2.1423	-3.30454
IMPGAME1N111986	4.5825	5.9489	3.7728	21.3229	11.6887	17.6688	1.71334
IMPGAME1N61616	27.2085	25.9338	55.4109	8.0372	7.5479	7.1183	-2.47396
IMPGAME1N148941	1.126	0.857	0.2664	0	0	0	-8.00694
novel.442	73.4057	12.4199	98.4757	4.9027	6.626	3.9715	-3.79054
IMPGAME1N235385	1.2169	1.1709	1.5182	0	0	0	-7.76147
IMPGAME1N272535	1.0487	2.0678	0.9597	0.0374	0.0154	0	-6.38896
IMPGAME1N118101	144.052	157.211	57.1224	35.3817	27.8934	41.9238	-1.82793
IMPGAME1N47514	3.0584	3.092	1.7404	0	0	0.086	-6.94299
IMPGAME1N257857	58.3023	80.3432	58.6253	12.8577	26.8724	15.0154	-1.95889
IMPGAME1N60682	57.9298	16.7066	242.179	6.2614	5.6663	3.8214	-4.65066
IMPGAME1N109100	48.6286	17.4411	29.6351	2.8761	6.5158	6.5351	-2.70529
IMPGAME1N232962	11.9421	21.7139	33.3614	3.3611	2.7243	3.9194	-2.96454
IMPGAME1N237783	18.0458	14.1884	15.1024	46.8539	38.8193	37.3693	1.25106
IMPGAME1N223313	272.451	363.652	479.381	95.8008	121.889	111.726	-1.94058
IMPGAME1N107830	3.922	1.1231	4.2505	0.3123	0.3216	0.215	-3.62773
IMPGAME1N198894	37.8333	9.4382	40.2276	2.2543	2.3772	5.3087	-3.34035
IMPGAME1N102520	3.5674	2.6864	2.1039	0.6593	0.315	0.1634	-2.98056
IMPGAME1N245450	198.088	89.6977	238.051	24.9422	30.9073	45.3228	-2.57217
IMPGAME1N231116	79.5007	74.4155	64.6291	161.848	177.962	137.506	1.01151
IMPGAME1N50576	0.9133	0.5791	0.7819	0.0915	0.1675	0.1155	-2.70019
IMPGAME1N221052	0.7857	1.0529	1.9306	0	0	0	-8.01847
IMPGAME1N100924	23.575	13.0542	7.5623	0.5844	0.0903	1.5091	-4.4589
IMPGAME1N338178	105.003	111.475	129.932	43.8384	50.7574	38.8199	-1.52899
IMPGAME1N619	6.6303	0.4388	3.8016	0	0	0	-8.82592
IMPGAME1N235683	12.2099	12.7001	14.7396	4.9849	5.1944	5.4547	-1.49605
IMPGAME1N52927	0.0436	0.3308	0.0642	2.9983	1.755	2.5845	3.97485
IMPGAME1N40289	4.9776	4.0025	2.4126	10.5524	9.8715	8.8256	1.28111
IMPGAME1N343342	34.2318	35.3492	13.9831	73.3972	96.7579	92.3607	1.59437
IMPGAME1N349001	14.1038	23.5858	8.0026	1.1916	1.5777	3.9121	-2.85419
IMPGAME1N304675	1.0651	2.6848	2.6172	0.0787	0	0	-6.82088
IMPGAME1N96868	34.995	29.4313	35.3323	7.8346	10.0383	14.8825	-1.75749
novel.3386	0.6483	2.2279	2.5	0	0	0	-8.16911
IMPGAME1N223643	1.769	1.4184	1.7388	0.0469	0.1547	0.1455	-3.89647
IMPGAME1N241607	58.5823	65.1861	51.1804	35.9639	25.6402	29.1087	-1.06781
IMPGAME1N50599	424.859	284.417	137.37	38.2516	57.0671	91.1336	-2.24191
IMPGAME1N197504	90.9462	90.3508	495.366	18.629	22.3503	18.0023	-3.83034
IMPGAME1N48562	596.656	367.43	748.72	106.665	186.009	125.883	-2.21199
IMPGAME1N97739	24.5356	19.2348	10.5413	47.3187	45.9031	45.5444	1.28304
IMPGAME1N309424	9.2453	7.7407	45.0942	1.1435	0.7685	2.0512	-4.29749
IMPGAME1N108835	67.0136	90.3171	52.9814	38.3358	37.6804	33.1304	-1.04416
IMPGAME1N109896	3.067	0.9297	2.5302	20.9737	10.7175	21.1942	2.85973
IMPGAME1N247546	4.6142	5.3216	2.7104	1.7695	1.4421	1.8276	-1.41926
IMPGAME1N233426	173.975	103.565	186.282	20.2153	34.9907	50.7694	-2.30153
IMPGAME1N245643	30.1399	20.3358	42.2928	6.992	7.5769	5.3329	-2.40362
IMPGAME1N32961	77.1818	84.4993	75.0946	37.2791	45.5904	42.27	-1.04703
IMPGAME1N55559	34.9127	32.3941	13.2542	7.6739	2.31	3.2226	-2.67199
IMPGAME1N108108	4.6234	2.4652	5.7173	0.3859	0.4451	0.1594	-3.81985
IMPGAME1N310313	2.2831	0.5737	3.2259	0	0.0152	0.0763	-6.41909
IMPGAME1N278976	9.8532	12.013	51.1893	0.4037	2.3279	1.7336	-4.32404
IMPGAME1N118634	727.377	729.619	219.358	128.836	148.603	168.994	-1.94913
IMPGAME1N240022	1.7677	1.5794	2.7801	0.122	0.0251	0.063	-5.22893
IMPGAME1N51768	24.9063	40.8138	28.5425	7.8404	10.6184	12.2695	-1.74063
novel.5125	1.7677	1.5794	0.9267	0	0	0	-7.48222
IMPGAME1N56312	7.0938	6.5978	4.5723	13.4205	14.4524	13.7991	1.09335
IMPGAME1N236674	4.2846	4.0133	1.9925	0.4768	1.0017	0.8372	-2.20398
IMPGAME1N340939	58.0864	42.0923	23.9069	12.7403	10.9173	17.9677	-1.6521
IMPGAME1N106679	81.8486	60.6667	71.9916	32.0758	36.0551	31.6019	-1.23963
IMPGAME1N148632	0.8098	0.9888	1.698	0	0.0345	0.0866	-5.09506
IMPGAME1N89909	255.472	234.053	105.989	83.3895	82.1466	79.5051	-1.34278
IMPGAME1N50583	236.204	114.227	135.321	56.7102	54.1134	63.3306	-1.59042
novel.6358	20.0758	19.0725	10.315	3.0021	5.3216	1.7071	-2.35907
IMPGAME1N188590	39.901	31.7189	7.7545	0.9422	2.5872	3.7302	-3.47437
IMPGAME1N63765	127.716	151.893	133.268	63.2244	78.0389	68.4049	-1.10777
IMPGAME1N519	104.199	239.097	55.4588	32.5177	14.0682	13.7125	-2.77301
IMPGAME1N534	11.8963	21.207	35.0239	3.987	4.4438	3.7546	-2.69861
IMPGAME1N249368	3.1579	1.2047	25.1456	0.1102	0.4387	0.1138	-5.78211
novel.2466	24.6964	30.0719	17.5147	11.4323	11.5063	10.9166	-1.18769
IMPGAME1N2624	16.6375	27.8226	32.6269	158.437	84.9509	136.675	2.11812
IMPGAME1N111106	6.1422	6.0482	2.7746	1.8666	1.2815	1.5367	-1.75361
IMPGAME1N350038	73.4801	56.6344	142.2	17.0179	18.3708	24.0499	-2.42097
IMPGAME1N111100	12.2235	15.3042	7.3261	4.2358	4.1136	2.3179	-1.77906
IMPGAME1N79146	7.8813	11.2569	9.8912	1.5806	1.8137	3.7607	-2.1745
IMPGAME1N270866	7.9046	5.2302	33.4242	1.1963	1.0015	1.5943	-3.93129
IMPGAME1N36202	4.1744	1.3498	0.5862	0.0823	0.0169	0.0425	-5.59829
IMPGAME1N193975	139.656	80.757	141.338	41.4245	32.9856	44.0204	-1.77616
novel.3080	0.8898	6.8145	1.6243	0	0.0271	0	-7.56252
novel.6347	2.972	4.0221	3.7375	0.7238	0.4286	0.1402	-3.18831
novel.6286	4.5155	2.0482	8.8769	0.1438	0.1481	0.5198	-4.55258
IMPGAME1N132483	24.7124	33.0761	23.5803	53.3238	63.3375	72.7897	1.10058
IMPGAME1N228601	1.4968	3.9634	0.6955	0.1127	0.0348	0.1746	-4.38503
IMPGAME1N85666	15.8568	25.6437	0.1741	0.2751	0.0755	0.0947	-6.58182
IMPGAME1N277167	45.5372	50.6211	43.0084	9.4263	20.835	16.1206	-1.70562
novel.2738	2.4343	4.2049	6.3806	0	0	0	-7.75118
IMPGAME1N243731	0.2472	0.0789	0.0434	1.0052	0.8846	2.2651	3.44068
IMPGAME1N38145	97.7063	61.6971	80.3748	257.898	224.885	208.035	1.39228
IMPGAME1N29520	8.8893	4.8134	1.0591	0	0	0	-8.00418
IMPGAME1N235763	615.453	775.241	461.68	243.071	341.273	211.993	-1.3105
IMPGAME1N222165	1.0764	1.5342	0.6802	8.8865	4.928	3.6713	2.32769
IMPGAME1N250118	33.8061	34.3559	16.2835	11.5703	5.5411	7.4149	-1.86273
novel.3711	6.9257	6.493	6.6243	2.7001	2.6349	3.3532	-1.34476
IMPGAME1N240374	140.6	94.3433	202.576	25.7263	44.957	38.6873	-2.19347
novel.3200	14.5548	11.6654	5.2597	0.1477	1.1559	1.4491	-3.56183
IMPGAME1N285398	19.7666	21.7738	32.1815	7.3638	8.1664	7.9497	-1.83351
IMPGAME1N193142	17.8231	18.5532	25.6998	5.6559	1.6129	1.7974	-2.96126
IMPGAME1N108257	9.0583	14.5677	12.6559	4.4868	4.386	4.6341	-1.57066
novel.6295	2.983	1.8813	6.1516	0.1211	0.3242	0.3126	-4.06143
IMPGAME1N97591	14.3777	13.5197	13.1129	6.5379	6.5919	7.5085	-1.12096
IMPGAME1N107934	20.4834	43.1102	15.8809	5.8953	8.9196	4.6545	-2.09568
IMPGAME1N349110	23.9192	22.4939	26.3596	8.457	9.2895	4.5913	-1.84406
IMPGAME1N42110	6.4844	2.7644	14.5592	0.988	0.1684	0.4574	-4.16761
IMPGAME1N163330	4.8569	0.884	4.332	0.4189	0.2876	0.2163	-3.62423
IMPGAME1N150697	4.9922	4.3293	3.0503	11.4815	7.7631	8.9112	1.08896
IMPGAME1N96596	19.4988	22.889	14.0943	7.4516	6.7527	10.4542	-1.30473
IMPGAME1N348089	12.9786	12.22	4.4089	124.017	33.3874	44.295	2.71779
IMPGAME1N113123	1.5546	1.0614	1.7443	6.9521	4.4018	7.3842	1.93617
novel.681	0.6048	1.9339	1.1889	0.0988	0.0543	0.1021	-4.06885
IMPGAME1N110771	19.9225	37.7742	6.8518	104.765	98.2661	151.02	2.42071
IMPGAME1N192925	1.4331	0.9434	2.4465	0.0781	0	0.0403	-5.81893
IMPGAME1N344764	119.869	100.624	172.538	525.811	584.349	443.773	1.80116
IMPGAME1N117521	89.9286	101.6	111.775	47.7394	40.875	35.8175	-1.43671
IMPGAME1N339412	18.5056	15.3388	10.6947	7.1537	6.1406	8.3897	-1.13968
IMPGAME1N39633	619.727	480.452	767.525	233.456	245.661	224.609	-1.57941
IMPGAME1N50377	259.659	193.203	240.431	78.9447	89.5573	122.786	-1.39685
IMPGAME1N242721	11.0844	2.9319	22.7222	0.3774	0.7151	1.3252	-4.1986
IMPGAME1N620	1.0391	0.158	1.1735	0	0	0	-8.16858
IMPGAME1N159749	42.4616	35.7125	28.3957	10.697	9.4496	18.1033	-1.59754
IMPGAME1N270890	2.354	1.953	10.3708	0.4351	0.2688	0.2696	-4.22197
novel.7014	0.1096	0.0653	0.1077	1.2855	1.0902	1.3667	3.6066
IMPGAME1N21246	37.666	3.1064	24.9984	1.3994	2.0862	1.6519	-3.82428
IMPGAME1N340839	4.091	1.1034	2.5417	0.0799	0.2797	0.2475	-3.75896
IMPGAME1N48874	1267.12	1201.16	893.303	202.924	255.63	544.897	-1.85789
IMPGAME1N319809	1.7016	7.0675	3.1644	0.3332	0.0588	0	-5.08945
IMPGAME1N330310	0.5678	0.2489	0.0632	3.4486	2.6629	1.7866	3.15388
IMPGAME1N334061	2.4069	5.6883	4.808	0	0	0.249	-6.1084
IMPGAME1N120330	1.2184	2.7819	2.8609	0.1401	0.0289	0	-5.64093
IMPGAME1N238427	1.2842	1.5936	0.9117	4.2091	6.5398	7.0168	2.1312
IMPGAME1N71144	1.8081	89.2546	45.9417	1.5907	1.9657	2.2228	-4.71161
IMPGAME1N210609	18.6146	16.5798	15.7986	7.4285	10.0047	9.4632	-1.04567
IMPGAME1N254153	5.7105	13.4041	4.0374	27.9965	29.738	39.3311	1.9993
IMPGAME1N98124	22.5075	22.8872	10.8329	45.5119	45.1927	40.5785	1.154
IMPGAME1N287490	1.7043	2.3651	2.1029	15.2376	8.4564	6.396	2.14875
IMPGAME1N103331	11.3786	16.1097	29.9741	4.2397	3.642	4.6784	-2.41979
IMPGAME1N127042	2.5309	5.9537	2.3617	0.3316	0.082	0.5822	-3.59222
IMPGAME1N104734	10.1939	15.8743	6.546	4.4791	3.0135	2.4673	-1.78693
IMPGAME1N110835	104.127	66.5399	261.73	14.8946	14.2245	33.3151	-3.05999
novel.1308	2.6259	5.8096	5.8587	0.6903	1.0307	0.4456	-2.86234
IMPGAME1N51013	21.0971	22.4259	15.1007	5.3749	9.1789	6.361	-1.56809
IMPGAME1N334797	404.848	324.334	583.354	136.005	103.219	171.899	-1.86735
IMPGAME1N242617	141.241	43.3842	233.719	18.6471	8.79	25.5421	-3.22934
IMPGAME1N31881	39.4987	37.1455	22.352	14.5311	12.8563	19.6059	-1.16843
IMPGAME1N210445	17.6183	29.3524	13.0882	7.4625	3.3466	5.6564	-1.96379
IMPGAME1N165294	5.3425	4.4061	1.6633	11.8598	13.2024	13.3863	1.70278
novel.4898	7.2325	4.2698	3.1037	1.082	1.0915	1.9386	-1.91919
IMPGAME1N106305	253.498	340.433	200.214	103.959	152.877	129.3	-1.13755
IMPGAME1N100597	14.0727	12.0964	13.2601	5.4243	6.3307	6.3287	-1.25702
IMPGAME1N91292	65.5539	62.4065	72.6289	32.4864	32.7135	32.1355	-1.19201
novel.1959	38.7739	38.0072	25.4465	21.1922	14.2981	17.0451	-1.06306
IMPGAME1N8749	2.4513	2.089	1.0008	6.7526	5.6273	5.5633	1.62202
IMPGAME1N117520	0.1368	0.0611	0.0336	1.0971	0.9039	2.0836	4.05663
IMPGAME1N89998	114.27	94.5076	169.961	24.6968	21.7567	49.7581	-2.17574
novel.3542	8.4291	20.7275	2.2596	1.1104	0.098	0.1229	-4.58616
IMPGAME1N114770	3.6516	2.604	3.3916	0.8322	1.0283	1.0385	-1.86836
IMPGAME1N99762	7.3262	0.0541	6.3679	0	0	0	-9.2374
IMPGAME1N108914	3.3833	5.2993	1.7654	0.0865	0.552	0.1786	-3.64371
IMPGAME1N6499	11.5697	7.316	20.8223	2.319	2.0494	3.3533	-2.5922
IMPGAME1N107952	5.8877	6.8076	2.6856	0	0	0.288	-5.92602
IMPGAME1N95129	42.9381	55.6888	38.6013	22.2628	23.7943	28.2199	-1.00105
IMPGAME1N47585	5.567	3.931	13.9006	1.0687	1.2633	0.7679	-3.15449
IMPGAME1N197473	15.2335	7.9042	7.2542	1.0772	1.6942	3.3884	-2.40577
IMPGAME1N99934	40.8317	41.7546	41.875	17.382	20.8392	23.8607	-1.14206
IMPGAME1N78634	1.8893	4.0235	3.9685	0.4286	0.2538	0.83	-2.91119
IMPGAME1N238618	154.188	105.819	219.392	58.3208	33.158	43.9749	-2.01931
IMPGAME1N29916	4.3197	0.5718	2.2803	0	0	0	-7.82906
IMPGAME1N162192	5.9657	6.2962	3.6649	10.7669	11.7791	14.8672	1.13765
IMPGAME1N347162	1.3262	3.1034	3.3211	0.5229	0.3635	0.3038	-2.88576
novel.3574	7.7315	5.912	4.3817	1.6941	2.4944	2.6805	-1.48076
IMPGAME1N111432	8.7995	9.0306	11.4778	4.3076	3.0519	3.7372	-1.56843
IMPGAME1N247007	4.0613	6.9548	1.1643	18.0399	24.3127	32.0187	2.57359
IMPGAME1N8970	2.9941	2.9011	3.2331	0.4365	0.3416	0.9467	-2.59127
IMPGAME1N130877	12.0933	4.2709	54.3676	2.4	1.8251	0.7627	-4.14556
novel.6290	6.7959	5.3432	2.7165	0.0469	0.4443	0	-4.83027
IMPGAME1N347033	3.8592	1.9668	2.7782	0.3751	0.4094	1.0459	-2.37925
IMPGAME1N45917	0.5727	0.3898	2.1981	0.0282	0.0465	0.102	-4.47977
IMPGAME1N103923	2.7498	3.2553	13.3117	0.4269	0.1759	0.6614	-4.27571
IMPGAME1N240021	5.1094	2.989	23.7954	0.9443	0.6742	0.7803	-4.05482
novel.614	0.7231	1.2306	0.4738	2.5659	4.9031	5.19	2.30064
IMPGAME1N335124	0.0843	0.0754	0.0415	0.5456	0.7371	0.8114	3.28763
IMPGAME1N335865	23.1952	44.4825	13.4353	8.3168	6.0746	9.2393	-1.84419
IMPGAME1N45839	5.8889	4.8442	3.1337	11.6016	13.7392	9.2908	1.23959
IMPGAME1N350190	57.8544	75.9927	52.138	35.1108	32.8432	24.8572	-1.112
IMPGAME1N53157	0.2178	0.3697	0.0428	1.1723	2.8136	2.3749	3.29903
IMPGAME1N236345	5.0944	0.2069	43.2463	0.2397	0.1481	0	-7.31265
IMPGAME1N304894	4.5496	5.861	2.652	29.9508	8.83	24.9115	2.20015
IMPGAME1N187868	49.277	76.3681	119.36	21.858	24.0779	12.3141	-2.27372
IMPGAME1N35276	245.031	21.8723	24.6171	934.338	3033.38	751.324	4.02322
IMPGAME1N243228	5.9496	5.4051	2.0395	10.7893	19.7807	20.0692	1.86704
IMPGAME1N6942	8.0615	10.3748	5.9943	16.6875	20.0872	17.3695	1.05354
IMPGAME1N303975	9.8615	18.706	20.8775	2.9312	2.5226	5.6764	-2.34413
IMPGAME1N120811	19.5276	18.9548	15.699	8.1718	9.9441	11.0818	-1.00652
novel.640	6.88	7.1341	7.0834	3.3785	1.67	1.7179	-1.78394
IMPGAME1N347919	5.8125	5.9506	0.4761	0	0	0	-7.87366
IMPGAME1N138403	0.0213	0.2667	0.1677	2.3836	1.9091	1.4589	3.50806
IMPGAME1N233175	3.1261	8.793	31.7519	1.438	0.3209	1.1139	-4.26075
IMPGAME1N160773	6.4148	4.0332	40.1412	0.4918	1.5081	1.5521	-4.16703
IMPGAME1N329090	2.2448	0.2407	1.5004	0	0	0	-7.84198
IMPGAME1N15902	24.3099	35.4534	12.2349	8.8193	7.3368	7.8587	-1.64848
IMPGAME1N38521	68.6268	63.9492	311.908	22.1585	20.962	18.7163	-3.14428
IMPGAME1N304198	8.8864	8.903	5.2135	25.5406	17.0449	15.56	1.2513
IMPGAME1N276320	91.0337	59.2077	68.2132	32.2519	16.7078	30.4018	-1.59619
IMPGAME1N91596	11.3299	14.281	7.4619	3.0402	4.993	2.4468	-1.72651
novel.3638	10.4817	8.7974	8.9499	0.7671	0.0903	1.4714	-3.80713
IMPGAME1N50718	3.1125	2.6779	2.1529	0.2386	0.6389	0.3081	-2.76772
IMPGAME1N233310	9.9222	23.5045	6.1738	79.518	40.8268	67.1438	2.18052
IMPGAME1N345713	80.9237	163.837	107.189	333.807	441.271	313.862	1.50756
novel.6833	2.7762	4.3734	0.5745	18.7527	17.567	13.355	2.66261
IMPGAME1N235814	12.7974	19.7805	24.1508	58.076	82.6017	71.7309	1.72623
IMPGAME1N235586	4.7452	2.4366	36.67	1.0161	0.3023	0.9329	-4.65994
IMPGAME1N48612	7.9242	7.2588	3.3332	13.7588	15.3708	15.5574	1.20654
IMPGAME1N121604	10.035	6.3003	0.0889	0	0	0	-8.6979
IMPGAME1N25512	10.0172	8.8798	8.0701	4.3505	5.0746	4.9973	-1.01693
IMPGAME1N9119	0.9652	0.5821	3.2968	0	0.0926	0.0774	-5.05137
IMPGAME1N221166	2.9852	2.4057	1.1507	6.3308	6.9873	5.913	1.49163
novel.5693	1.0046	5.0114	2.5509	0.0866	0	0.0895	-6.03682
IMPGAME1N109679	1.943	3.3224	1.844	0.4508	0.6856	0.3223	-2.3472
IMPGAME1N114518	1511.46	1354.05	1751.2	770.41	599.917	789.008	-1.25695
IMPGAME1N49005	28.429	55.718	47.1157	9.9556	17.5881	14.4527	-1.79012
IMPGAME1N3240	3.8469	2.2913	0.7535	10.6607	11.1892	8.6269	2.11893
IMPGAME1N301290	109.128	78.455	381.942	29.0945	34.8938	23.674	-2.98202
IMPGAME1N194855	2.447	0.5963	0.8746	10.7448	8.1564	6.9757	2.64499
IMPGAME1N117310	0.2215	0.6925	2.1115	0.0458	0.0094	0	-6.15953
IMPGAME1N119831	2.0272	3.2602	2.8339	0.4429	0.9315	0.4816	-2.241
IMPGAME1N235868	1.0451	0.9338	6.506	0.2003	0.132	0.1241	-4.54783
novel.5184	2.2795	4.2478	2.7527	0.337	0.0278	0	-4.90378
IMPGAME1N236961	17.0793	19.0977	20.8399	6.6334	9.4379	8.6289	-1.35435
novel.5085	26.8115	21.0863	15.9451	9.3861	12.4632	10.9588	-1.05074
novel.6063	4.8468	3.8402	3.6854	0.9465	0.9747	1.2709	-2.0825
novel.3951	103.453	126.296	74.2491	177.966	369.194	341.403	1.45301
IMPGAME1N275461	30.1735	48.5504	31.4461	100.05	112.228	74.5558	1.26875
novel.1679	3.0279	3.1255	5.8657	0.9128	0.8146	0.3143	-2.74678
IMPGAME1N114413	4.9694	3.5628	11.8659	0.828	1.5812	1.3605	-2.67918
IMPGAME1N241122	25.0785	17.5911	11.1089	41.6953	38.1716	40.4485	1.08518
IMPGAME1N276180	25.0557	33.251	15.4641	9.0988	10.5633	4.8477	-1.65953
IMPGAME1N307882	101.903	200.226	96.2578	457.432	290.44	645.112	1.70215
IMPGAME1N228747	4.4563	4.5124	4.2342	2.416	1.9813	2.3365	-1.10644
IMPGAME1N52456	109.241	141.049	166.1	610.084	311.277	687.673	1.77549
IMPGAME1N37625	30.7981	20.9442	34.4586	4.5902	10.8344	9.4819	-1.95343
IMPGAME1N36865	3.6359	1.6666	1.9079	5.4684	33.368	13.2293	2.76223
IMPGAME1N157217	365.962	276.871	491.85	90.4951	147.492	148.019	-1.73779
IMPGAME1N93785	33.2236	45.9621	32.2129	21.6012	20.2485	17.2455	-1.02917
IMPGAME1N335098	7.4591	6.445	30.6244	2.4146	1.7405	2.0673	-3.13523
IMPGAME1N271660	12.1503	3.4363	7.475	1.538	1.3043	1.2148	-2.6342
IMPGAME1N221176	22.9879	22.2008	4.7455	54.9202	73.1167	112.643	2.24203
IMPGAME1N96106	10.0008	13.1614	51.4084	0.9325	3.3802	3.6599	-3.51866
IMPGAME1N47512	33.0682	38.7661	20.0819	10.464	4.0708	11.7082	-1.90803
IMPGAME1N92227	32.3473	37.7041	24.4859	17.0285	14.7022	9.9366	-1.27889
IMPGAME1N54687	23.4337	20.0298	24.0316	11.1812	11.6528	11.1577	-1.13372
IMPGAME1N32420	3.3785	1.407	4.8124	0.6519	0.5127	0.4285	-2.79814
IMPGAME1N335190	12.5081	26.7347	7.8794	42.7719	67.262	72.3226	1.88954
IMPGAME1N5051	22.9807	22.6382	122.904	7.4405	6.0795	7.1809	-3.33843
IMPGAME1N134671	9.6794	16.3791	4.3246	54.5692	27.1359	45.3086	2.00799
IMPGAME1N1251	52.5546	32.8903	27.257	4.2613	6.35	15.1455	-2.23644
IMPGAME1N77966	67.5215	150.226	112.918	47.8488	34.8381	31.4105	-1.67734
IMPGAME1N61745	15.674	6.2867	73.0258	3.3149	2.0688	3.6312	-3.73129
IMPGAME1N42842	305.816	317.706	404.63	131.431	179.702	136.234	-1.36238
IMPGAME1N136296	0.036	0.0322	0.2479	1.5414	2.1301	1.7204	3.7987
IMPGAME1N162686	3.219	2.8316	1.9424	6.9464	13.2575	6.0718	1.63283
IMPGAME1N61919	85.7034	70.2348	65.4085	32.8476	31.8151	49.9515	-1.07341
IMPGAME1N153784	0.3882	0.446	1.1993	7.0602	4.0668	6.64	2.89898
IMPGAME1N308490	14.9208	26.7477	75.0229	3.3658	7.8292	4.9078	-3.12145
IMPGAME1N136455	209.912	215.406	337.384	83.2216	113.007	74.5032	-1.67667
novel.7258	15.839	10.9741	23.2942	3.3096	6.2558	3.6739	-2.10564
IMPGAME1N135378	16.2775	11.2929	5.7764	26.2123	41.0611	32.757	1.52777
IMPGAME1N108785	0.382	0.3243	0.1502	1.6014	0.9691	1.3477	2.10918
IMPGAME1N82742	0.7747	0.4259	1.1129	0.0617	0.0254	0.0637	-4.24103
IMPGAME1N240040	19.752	3.6382	1.7483	0.6782	0.878	0.5004	-3.59823
IMPGAME1N249577	2.3789	2.1255	2.3383	0.3177	0.4253	0.4102	-2.68303
IMPGAME1N47226	76.7784	90.357	56.5551	33.0949	47.4355	33.5856	-1.06328
IMPGAME1N41487	21.3262	23.5086	78.3815	5.3094	7.8634	9.2423	-2.73246
IMPGAME1N344616	20.2184	19.3936	30.7473	7.4624	9.0101	9.3794	-1.62765
IMPGAME1N119526	904.126	970.028	1414.65	340.851	483.829	454.704	-1.54325
novel.5610	0.7987	0.7762	0.1377	0.029	0	0	-6.15448
IMPGAME1N10427	0.8202	0.9583	0.4465	1.8415	1.8614	2.3472	1.35674
IMPGAME1N280327	52.7697	68.0911	21.8676	180.798	115.587	134.269	1.54075
IMPGAME1N197291	1339.48	1156.01	345.238	3350.45	3732.87	2680.38	1.75085
IMPGAME1N153706	137.882	92.784	414.521	28.8467	48.3201	38.5399	-2.75081
IMPGAME1N101636	9.3548	16.3727	12.9487	40.3472	59.5616	30.7953	1.62501
IMPGAME1N160279	1.5815	1.2499	0.7772	5.603	3.8898	4.0964	1.8215
IMPGAME1N162569	99.9572	73.4986	86.0484	47.9991	30.7218	24.4826	-1.46376
IMPGAME1N3652	131.163	147.195	232.986	17.7382	54.7112	51.2685	-2.23911
IMPGAME1N154520	24.0325	32.6901	29.028	16.4107	14.077	14.1543	-1.08189
IMPGAME1N235108	14.8184	2.3674	1.0128	0.1016	0.1674	0.577	-4.45907
IMPGAME1N42841	13.3891	0.4242	5.3202	0.1966	0.2024	0.3045	-4.88584
IMPGAME1N194873	45.6796	34.2226	59.4	14.7327	18.4265	15.9083	-1.67852
IMPGAME1N201846	75.4085	28.9023	85.6063	8.0624	19.5571	12.7221	-2.41408
IMPGAME1N163666	6.6517	4.4223	18.9999	1.7796	1.5401	2.0979	-2.74592
IMPGAME1N145071	0.1358	2.3295	2.4293	0.1124	0.0347	0.029	-5.05127
IMPGAME1N224735	123.437	88.3741	547.065	7.3366	30.29	40.8491	-3.58507
IMPGAME1N115811	51.7608	65.9923	195.589	13.145	26.2878	19.1551	-2.68234
IMPGAME1N106445	88.4605	98.1356	37.955	31.8227	33.3222	22.4099	-1.41286
IMPGAME1N3790	4.2897	8.7464	4.5679	0.5692	0.5041	1.9989	-2.65026
IMPGAME1N347282	19.9788	15.0092	9.6125	43.8403	28.1107	37.5837	1.21107
IMPGAME1N6541	5.2458	8.0131	9.0651	2.2769	1.5872	2.1708	-2.06963
IMPGAME1N117897	1.523	1.0367	1.1406	4.804	4.2359	8.683	2.13065
IMPGAME1N243909	40.0967	49.996	46.2808	20.7789	25.1335	15.7699	-1.27745
IMPGAME1N113501	109.529	170.536	153.811	364.986	413.774	345.906	1.228
IMPGAME1N135805	0.9697	3.0084	0.0265	0	0	0	-8.41734
IMPGAME1N249365	19.9598	5.3372	37.4098	1.2958	3.294	3.6709	-3.17686
IMPGAME1N276202	1.2898	1.4597	7.4801	0.2225	0.2933	0.3217	-3.91592
IMPGAME1N185908	87.0226	71.306	234.887	30.9761	23.9486	30.6809	-2.45737
IMPGAME1N155477	3.1563	4.401	4.0661	1.1879	1.7534	1.1247	-1.64172
IMPGAME1N237908	0.66	3.6116	15.9741	0.4269	0.1231	0	-5.54466
IMPGAME1N2032	10.5202	22.4766	3.4683	0.9468	2.4515	1.7463	-2.83448
IMPGAME1N114405	7.2557	13.9308	6.3731	20.6517	33.8459	64.7737	2.01414
IMPGAME1N39600	22.1093	31.4326	22.836	11.0189	14.5852	8.6788	-1.26975
IMPGAME1N277057	9.1661	13.5657	14.5002	5.1788	4.8273	5.6255	-1.4173
IMPGAME1N58537	13.6447	12.5891	5.6932	26.9191	23.0552	27.5054	1.21041
IMPGAME1N2083	21.4417	18.4023	22.958	11.3682	10.342	10.8785	-1.09784
IMPGAME1N308493	4.1247	8.3182	7.2978	0.9758	1.4068	0.3779	-2.93477
IMPGAME1N243216	3.7518	8.2793	3.7322	1.5907	0.8094	1.5463	-2.11634
IMPGAME1N102291	27.735	35.0553	140.112	8.1852	12.691	12.1453	-2.91405
IMPGAME1N329932	9.082	7.5734	8.5699	3.008	1.1358	1.9417	-2.22357
IMPGAME1N167498	9.5381	13.4284	5.8714	3.3904	1.3144	1.1329	-2.39732
IMPGAME1N83271	1.5495	2.0509	1.0718	33.0246	5.6395	4.6624	3.12374
IMPGAME1N152914	1.1338	1.9504	1.1976	0.0876	0.2886	0.398	-2.57756
IMPGAME1N110974	0.2615	0.4859	0.1439	1.3856	1.2485	1.0286	1.97048
IMPGAME1N152955	131.422	138.399	319.305	43.7916	68.6935	34.629	-2.22619
IMPGAME1N277703	3.4269	2.8767	2.9057	9.0036	5.844	7.4676	1.14713
IMPGAME1N120025	51.7523	12.302	5.9736	119.02	153.637	190.535	2.712
IMPGAME1N207228	8.2349	1.6176	2.8703	0.0604	0.2739	0.6243	-3.83174
IMPGAME1N353042	282.989	523.189	306.935	1372.03	767.466	1005.2	1.38437
IMPGAME1N201290	9.3494	4.1767	0.946	0	0.0586	0.294	-5.49621
IMPGAME1N107757	19.1726	45.1918	26.7054	3.2907	5.7094	11.4321	-2.28784
novel.7031	10.1311	14.019	13.9656	30.3063	32.9998	39.4242	1.27801
IMPGAME1N36370	0.18	0.0893	0.0197	1.1798	0.5798	1.0903	3.25115
IMPGAME1N104166	197.143	342.972	243.987	91.1781	140.851	76.2361	-1.46864
IMPGAME1N57306	619.482	279.099	1212.02	109.108	163.716	183.523	-2.45503
IMPGAME1N350151	7.3329	9.8274	27.2091	2.2769	2.0321	1.7637	-3.12486
IMPGAME1N347713	9.291	8.0471	6.1988	12.8155	21.4184	22.5417	1.167
IMPGAME1N2447	42.5845	57.4396	30.0021	22.9356	24.0857	16.1778	-1.12547
IMPGAME1N247261	0.3231	0.7329	0.4154	2.264	1.685	4.4907	2.38908
IMPGAME1N163764	0.0599	0.107	0.1178	0.62	0.9875	0.6617	2.86042
IMPGAME1N201668	8.4403	8.4235	7.2371	3.4386	3.4835	2.3037	-1.48883
IMPGAME1N249889	3.8588	4.6398	5.3881	0.7838	1.1531	1.9276	-2.01546
IMPGAME1N50603	442.249	203.868	96.1856	78.6701	65.4574	43.1407	-2.01828
IMPGAME1N238426	33.0345	57.238	9.3899	112.46	139.22	207.127	2.17493
novel.4359	0.6817	0.7614	0.1675	1.9992	5.4496	4.5549	2.85339
IMPGAME1N239172	8.5223	4.3643	13.1782	1.1833	1.6394	1.8887	-2.67558
IMPGAME1N341760	8.9755	11.4784	2.3353	0.2732	1.2755	1.0347	-3.13773
IMPGAME1N107040	18.7377	21.4431	10.82	39.0909	31.292	60.1286	1.26854
IMPGAME1N323565	24.9318	45.7041	23.7566	14.6935	7.7531	5.644	-1.84833
IMPGAME1N157661	0.7508	1.8825	0.9046	0	0.1342	0.0259	-4.38517
IMPGAME1N255809	0	14.434	6.2842	0.0712	0	0	-8.53599
novel.4447	5.9145	7.039	5.3422	2.1036	2.3074	3.735	-1.29428
IMPGAME1N163204	3.6387	3.0598	3.2961	8.1229	8.5474	10.449	1.31086
IMPGAME1N345430	4.6959	10.5456	1.3722	0.7882	0.1623	0.7801	-3.31454
IMPGAME1N98648	13.9099	11.5208	41.4166	3.678	4.0257	4.5586	-2.71068
IMPGAME1N93027	23.3944	17.2421	11.8107	35.4251	34.695	45.0545	1.04507
IMPGAME1N253366	164.198	182.712	206.544	73.2244	98.4396	94.8187	-1.20813
IMPGAME1N275944	11.8672	9.0881	4.7611	2.4231	2.5985	4.1424	-1.56456
IMPGAME1N103523	65.0098	152.969	44.0664	262.391	319.331	287.226	1.66944
IMPGAME1N195415	28.1925	23.3568	15.9969	8.0907	11.637	11.3701	-1.20326
IMPGAME1N352369	21.6363	13.7815	82.8802	6.6431	5.9362	6.142	-2.95861
IMPGAME1N276771	29.4354	11.5842	22.3885	2.9015	3.3365	7.7417	-2.34059
IMPGAME1N346813	21.8621	21.3109	1.7548	0.7573	2.2085	2.0023	-3.16463
IMPGAME1N109065	4.0465	4.3614	13.2738	1.3794	0.8557	1.9225	-2.65506
IMPGAME1N63121	5.2009	3.8019	0.9682	15.5779	13.9086	12.2146	2.03945
IMPGAME1N105090	0.4645	0.4265	0.52	0.0801	0.066	0.1379	-2.50356
novel.5737	2.4592	2.1737	1.9907	4.0426	4.6367	6.017	1.02749
IMPGAME1N338634	79.4058	58.4314	52.4131	34.0805	27.1037	15.1982	-1.42004
IMPGAME1N7382	14.1297	11.7621	12.3303	47.4043	37.8628	23.2464	1.37928
IMPGAME1N307738	7.2324	6.9667	3.1102	16.4684	12.0928	13.3851	1.20955
novel.2518	2.8362	0.6822	1.6619	0.1129	0	0	-5.89445
IMPGAME1N337385	88.2852	92.6745	36.7185	154.914	209.058	177.838	1.2585
IMPGAME1N95872	19.5258	31.333	13.984	4.8861	10.6795	6.3855	-1.63531
IMPGAME1N11540	22.8106	115.165	1.2618	1.9419	0.421	3.6594	-4.53417
IMPGAME1N102496	7.7048	2.4827	61.2069	0.7844	1.1308	2.633	-4.34809
IMPGAME1N104356	1.7659	1.861	1.3575	0.3281	0.3475	0.7503	-1.94124
IMPGAME1N222819	12.4857	14.9005	5.961	32.7686	23.3836	32.224	1.33265
IMPGAME1N249738	9.0352	1.8251	5.483	0.244	0.5694	1.0079	-3.30843
IMPGAME1N151224	29.101	39.8415	9.3924	119.205	71.169	86.5684	1.78493
novel.1755	0.1901	9.7684	4.8126	0.1968	0.1824	0	-5.37643
IMPGAME1N280511	39.5694	23.3842	117.818	11.7347	2.9218	11.8186	-3.06082
novel.2617	1.5596	1.9354	0.7665	8.7887	4.1373	6.9469	2.13227
IMPGAME1N153120	0.4235	1.8919	0.6244	5.1869	5.1157	15.7699	3.04112
IMPGAME1N6254	13.5984	12.2611	4.856	3.7188	4.4997	3.4675	-1.44201
IMPGAME1N300207	35.7289	38.4286	93.3224	9.61	17.7938	14.6451	-2.22856
IMPGAME1N109799	5.0391	7.9588	2.7162	0.9085	1.9266	1.3554	-1.95304
IMPGAME1N248822	3.0037	1.9655	12.7244	0.7882	0.2886	0.7688	-3.58935
IMPGAME1N276432	5.0194	5.149	3.2892	0	0	0.3975	-5.50113
IMPGAME1N114431	30.7431	79.9953	125.522	18.3289	16.0143	22.5759	-2.28566
novel.3150	223.588	287.857	209.694	61.6981	140.734	72.9779	-1.49823
novel.4732	2.9362	3.2063	2.4852	0	0.1391	0.5231	-3.8629
IMPGAME1N253843	1.0315	1.3958	0.5414	0.3213	0.2989	0.1499	-1.99951
IMPGAME1N330676	0.8086	0.0138	0.3179	0	0.0066	0	-7.02114
IMPGAME1N102385	8.2371	6.1181	13.5592	2.4652	2.1578	2.2279	-2.22955
IMPGAME1N54144	10.7788	19.857	8.3157	41.3584	29.9156	30.5897	1.30427
IMPGAME1N163167	3.9247	4.2118	3.556	0.7035	1.4302	1.8282	-1.68379
IMPGAME1N197117	2.9343	2.0937	1.2501	4.9234	4.5385	4.6569	1.09482
IMPGAME1N62218	2.6733	2.1645	0.5748	0	0.0712	0.0893	-5.02101
IMPGAME1N198450	87.9947	94.9985	129.258	28.5875	42.465	50.6912	-1.53421
IMPGAME1N106745	6.4129	5.455	11.3117	2.3867	2.1723	2.7938	-1.86592
IMPGAME1N117502	6.6404	4.4497	29.1578	0.3662	1.4619	2.3274	-3.5901
IMPGAME1N94237	164.183	86.9921	177.116	42.8183	53.1887	64.881	-1.58717
IMPGAME1N114658	6.7371	6.6089	11.6495	1.6507	2.8957	2.969	-1.92723
IMPGAME1N250053	53.8365	92.324	66.3356	173.994	183.368	149.411	1.12749
IMPGAME1N300898	0.66	2.4039	0.0249	0	0	0	-8.13015
IMPGAME1N6213	147.345	126.308	366.41	38.6111	46.114	74.4856	-2.25729
IMPGAME1N233496	8.9145	17.6508	2.6852	1.6221	2.0413	2.6283	-2.24267
novel.3410	9.116	9.7992	7.9803	3.0959	3.4614	3.9589	-1.47318
IMPGAME1N333026	757.471	1027.49	3987.84	280.808	253.921	481.913	-2.80809
IMPGAME1N85469	13.9428	35.2127	199.359	6.542	9.8279	8.148	-3.67881
IMPGAME1N230235	101.055	65.4437	262.247	18.629	25.0002	44.226	-2.55475
IMPGAME1N1957	48.4195	122.442	14.033	5.9942	15.1017	7.3429	-2.70481
IMPGAME1N9182	3.7196	3.9525	10.8086	0.3738	0.8699	1.7372	-2.89184
IMPGAME1N32300	2.5018	0.8479	1.6959	0.1786	0.3126	0.2306	-2.89865
IMPGAME1N122796	30.9315	24.0921	68.7353	11.5914	7.9009	13.326	-2.15737
IMPGAME1N250128	114.113	110.103	138.113	53.1548	61.4395	66.5732	-1.15879
IMPGAME1N86369	6.7737	6.4762	14.9651	2.2605	2.8069	2.6054	-2.10049
IMPGAME1N232602	1.0661	1.4288	0.7734	0.3678	0.184	0.1628	-2.30932
IMPGAME1N218103	2.6064	4.5329	18.5498	0.7213	0.8081	1.8625	-3.24078
IMPGAME1N108213	147.369	149.04	64.8257	280.401	225.034	290.156	1.07341
IMPGAME1N236418	3.4262	2.6095	1.1042	6.3946	8.1176	8.7662	1.64568
IMPGAME1N205158	0.0719	3.403	2.5901	0.0992	0.0613	0.128	-4.60774
novel.1208	4.9064	3.2233	5.5035	1.0754	1.8088	1.4809	-1.79738
IMPGAME1N156605	103.814	107.874	503.988	21.6268	49.8339	45.5587	-2.91247
IMPGAME1N102945	321.014	439.564	700.1	75.3948	79.4188	216.441	-2.19213
IMPGAME1N218054	4.1455	4.8559	14.8818	1.4924	1.9624	1.66	-2.48638
IMPGAME1N95435	35.8917	22.4065	129.589	1.0509	8.614	9.9312	-3.55652
IMPGAME1N98731	37.7166	39.7655	53.4624	9.1075	21.979	10.0542	-1.83093
IMPGAME1N82932	5.1591	4.0707	2.7001	9.6738	7.3412	9.2753	1.04699
IMPGAME1N136499	13.7272	12.2646	41.6461	5.0547	3.095	4.3741	-2.70275
IMPGAME1N289692	1.0109	1.7336	0.8794	0.3127	0.5053	0.3602	-1.69791
IMPGAME1N143666	80.5413	43.5636	85.1204	32.5471	11.9878	13.5104	-2.0206
IMPGAME1N158605	1.1656	2.4811	5.695	0.4258	0.5408	0.3665	-3.05296
IMPGAME1N149806	11.4357	13.464	13.4466	2.8207	6.0373	2.285	-1.90375
IMPGAME1N73678	432.1	467.924	348.17	155.467	262.935	124.597	-1.30415
IMPGAME1N87526	3.5127	4.1846	7.6378	0	0.4992	0.6827	-3.8859
IMPGAME1N42128	7.7841	8.3533	35.4702	2.9775	2.7235	3.2109	-2.82905
IMPGAME1N108625	195.869	110.951	284.057	31.7092	71.4766	63.43	-2.02761
IMPGAME1N226932	2.269	4.2771	1.7135	7.5323	6.925	11.6843	1.57242
IMPGAME1N101572	3.2694	2.7501	1.2649	5.5077	5.7236	6.7668	1.23883
novel.1142	2.4748	3.7659	2.6226	1.1207	1.1375	1.1575	-1.49408
IMPGAME1N124488	1207.04	883.941	900.361	450.958	667.909	456.291	-1.04186
IMPGAME1N123380	3.252	5.6401	27.358	1.0889	1.5903	0.9202	-3.6356
IMPGAME1N222305	0.4149	0.6024	0.2804	3.3281	2.0674	1.192	2.25705
IMPGAME1N52251	1.1199	0.679	8.5706	0.0828	0.1876	0.3421	-4.44119
IMPGAME1N46572	6.9915	6.7912	2.7757	15.6055	13.0048	11.7162	1.22635
IMPGAME1N233598	14.8842	22.1222	15.0442	10.4155	6.4654	7.6054	-1.2105
IMPGAME1N232628	30.9032	35.9825	87.2748	8.4392	18.2262	9.2461	-2.33454
IMPGAME1N56628	51.1046	134.107	91.3161	7.3561	2.6693	27.4963	-3.04617
IMPGAME1N73478	14.0103	40.1882	0.5436	1.4501	0.4244	1.3795	-4.06995
IMPGAME1N10390	17.7682	10.7562	11.4769	6.3052	2.9373	2.3258	-1.90696
IMPGAME1N195331	4.9968	3.4536	12.7885	1.2198	0.7436	1.7637	-2.78361
IMPGAME1N38096	31.2528	32.2603	50.4364	15.0316	14.5214	6.6904	-1.83177
IMPGAME1N77568	2634.06	3580.48	1357.09	7208.02	5431.27	5380.79	1.18697
IMPGAME1N125985	9.4919	4.9098	30.1087	0.7348	2.2307	3.148	-3.15591
IMPGAME1N234276	0.9812	1.1029	0.5134	0	0.0135	0.1353	-4.29394
IMPGAME1N45231	9.9365	9.9379	7.9811	17.3836	37.4624	22.7503	1.37106
IMPGAME1N346362	8.1307	7.2173	8.5109	0.929	0.9679	3.3864	-2.34842
IMPGAME1N348605	6.2352	5.8603	6.1288	2.5143	2.1059	2.77	-1.44885
IMPGAME1N236449	173.955	281.258	270.307	617.774	553.729	733.064	1.23301
IMPGAME1N82442	1.429	1.0415	1.4415	5.2933	3.479	4.1807	1.58151
IMPGAME1N341646	140.558	156.666	149.758	36.1888	62.1608	86.9022	-1.41265
IMPGAME1N33494	7.1898	9.3001	2.637	0.9996	0.4118	0	-3.80468
IMPGAME1N8308	5.8303	13.0229	2.4674	21.8748	33.2457	39.0404	2.10118
IMPGAME1N105940	17.5543	11.1045	13.7642	4.9236	6.927	7.6638	-1.25032
IMPGAME1N332959	59.2497	54.1426	195.531	9.3504	19.0327	30.5402	-2.66695
IMPGAME1N344723	0.1877	0.2795	0.123	1.9424	1.0668	2.4743	3.09787
IMPGAME1N50598	532.079	286.413	157.601	143.331	115.174	86.3944	-1.55002
IMPGAME1N111424	2.3672	3.2046	2.8674	0.297	1.05	0.3323	-2.42388
novel.3888	6.3979	5.8707	0.0567	0.1193	0.0983	0.1848	-4.94163
IMPGAME1N225996	1.163	1.4258	0.2127	0.056	0.1038	0.0289	-3.81095
IMPGAME1N303211	0.0605	4.0031	6.6655	0.1253	0.0774	0	-5.96093
IMPGAME1N150516	23.5373	24.8469	74.9935	9.476	12.1816	6.3617	-2.39101
IMPGAME1N114965	462.673	371.264	749.097	238.362	155.7	97.9008	-1.88303
IMPGAME1N332138	0.1574	0.1758	0.058	1.1198	0.4864	0.9673	2.63011
IMPGAME1N305105	46.3411	34.8644	78.2474	20.4281	6.2584	14.7253	-2.16075
IMPGAME1N196300	3.6132	1.7788	2.4643	0.1526	0.5659	0.3941	-2.87723
IMPGAME1N104954	0.2057	0.4353	3.4058	0.0672	0.1339	0.081	-4.17776
IMPGAME1N275710	83.3149	90.1265	93.8051	42.7639	56.8865	38.2251	-1.09497
IMPGAME1N307254	18.4499	14.6699	8.5827	30.325	23.9561	34.391	1.00767
novel.5789	0	1.4184	2.4007	0	0.013	0	-7.98002
novel.6190	3.3728	3.6509	6.1841	0.772	1.2029	1.6294	-2.07238
IMPGAME1N334818	0	6.0355	1.224	0	0	0	-9.15062
IMPGAME1N188582	102.594	93.481	418.472	44.6016	44.2174	38.3143	-2.56292
IMPGAME1N234959	643.685	747.305	614.307	285.56	241.371	466.861	-1.14471
IMPGAME1N167860	16.3584	9.5117	28.9254	5.4197	5	5.0426	-2.04841
novel.821	0.0983	0.2634	0.0966	1.678	1.927	0.8928	3.20221
IMPGAME1N6339	148.321	167.168	263.356	95.7698	53.7781	55.8579	-1.68836
IMPGAME1N128093	1.3465	0.2658	2.2008	12.6727	7.4963	10.6285	2.77063
IMPGAME1N172561	3.2752	2.8092	9.2717	0.9153	0.6563	1.3655	-2.657
IMPGAME1N323593	1.2836	1.9696	0.4389	0.0289	0.0595	0.2386	-3.59854
IMPGAME1N146301	51.9629	69.55	31.4878	124.112	167.874	91.9144	1.25601
IMPGAME1N112983	159.72	155.768	138.232	233.716	501.029	466.135	1.28193
novel.6207	1.2334	0.9704	1.1219	0.4573	0.3767	0.3149	-1.66445
IMPGAME1N320983	23.9393	17.0321	7.5405	37.0464	42.4912	44.262	1.30065
IMPGAME1N261307	29.5578	5.8965	9.9374	3.6333	1.347	3.1522	-2.57458
novel.3290	1.6351	1.7785	0.6522	0.0981	0.0404	0.3293	-3.25136
IMPGAME1N245449	32.3641	12.1927	58.7856	6.0974	5.8339	10.7618	-2.43576
IMPGAME1N343746	0.832	0.7096	0.2974	2.0746	2.3219	2.3045	1.79583
IMPGAME1N29650	1.2187	0	0.6082	0	0.004	0	-8.04914
IMPGAME1N76402	0	0	0.1285	3.7873	1.1143	3.6323	5.84898
IMPGAME1N16704	14.9905	11.1612	5.6992	2.9274	1.0451	3.9306	-2.09692
novel.3561	2.6825	0	4.9587	0	0	0	-9.06957
IMPGAME1N193479	3.4939	3.5986	2.1941	0	0	0.3112	-5.12007
IMPGAME1N204500	258.09	141.886	221.453	51.7238	109.254	73.2119	-1.54833
IMPGAME1N348207	80.6117	17.373	27.4034	13.7279	4.5567	6.7452	-2.40748
IMPGAME1N54398	22.2434	13.5095	11.331	41.8407	34.0966	29.1216	1.06812
IMPGAME1N248031	2.5465	0.8532	0.1043	0.0439	0.0814	0.0681	-4.13668
IMPGAME1N340860	10.5437	5.2684	35.16	1.9401	2.2975	3.9658	-2.9361
IMPGAME1N159785	34.4078	32.3119	53.3013	12.5616	13.5194	20.5752	-1.55549
IMPGAME1N16227	87.6411	47.2419	93.6359	20.5326	36.728	26.2881	-1.61752
IMPGAME1N3751	0.3985	3.7381	2.7416	0.1031	0	0.1597	-5.02155
novel.5620	23.8192	29.0079	0	0.3141	0	0.1622	-6.88357
IMPGAME1N55431	19.2415	20.0742	101.312	5.2216	6.5026	11.2252	-2.92961
IMPGAME1N149380	110.62	69.7882	657.544	23.8792	58.1844	26.403	-3.27467
novel.7257	5.7736	4.8389	2.6617	2.2211	2.0149	1.5293	-1.2727
IMPGAME1N295968	10.0554	8.5123	10.1904	3.5271	5.3101	2.5911	-1.46331
novel.4977	5.7062	3.6563	12.8606	1.0142	1.8921	1.3555	-2.61195
IMPGAME1N30111	2.1487	0.0457	2.112	0	0	0	-7.81716
IMPGAME1N190625	56.4076	106.76	93.6207	193.645	284.067	253.525	1.35784
IMPGAME1N195364	7.3103	5.7332	1.5968	50.4416	15.0464	14.6743	2.42362
IMPGAME1N330447	5.3599	5.3752	3.4406	2.1133	2.6271	2.6115	-1.03651
IMPGAME1N159748	2.4748	2.0772	1.4006	0.5433	0.2878	0.3207	-2.49756
IMPGAME1N112777	529.878	395.024	1133.76	169.867	265.629	138.222	-2.07146
IMPGAME1N307763	3.5482	3.0433	9.1375	0.3672	1.2102	0.6069	-3.05017
IMPGAME1N33430	4.9363	4.1227	23.8382	0.6664	1.3725	1.7207	-3.43444
IMPGAME1N275480	0	3.0948	1.8055	0	0	0	-8.92305
novel.3210	0.0839	5.2094	1.9378	0.0868	0	0	-6.66097
novel.1276	4.7803	0.8806	0	0	0	0	-9.02813
IMPGAME1N109043	2.077	1.8557	3.0953	0.3467	0.0286	0	-4.50815
IMPGAME1N114813	26.8909	39.9111	14.4746	59.8955	60.3041	74.7089	1.19421
IMPGAME1N190090	19.89	24.5641	27.6517	68.3379	46.8723	81.441	1.28174
IMPGAME1N234143	6.7174	2.0006	19.5767	0.122	0.4522	1.3858	-4.1738
IMPGAME1N241306	41.3575	49.0585	51.0306	19.4901	23.4845	26.3385	-1.17732
IMPGAME1N13495	8.4269	5.8004	4.226	0.1335	0.5866	1.7925	-2.98602
IMPGAME1N90326	10.4204	17.3313	7.9314	6.5541	4.1122	5.1127	-1.26901
IMPGAME1N154301	7.2536	3.8779	3.0974	1.6615	1.5716	1.0169	-1.81163
IMPGAME1N204751	13.3118	6.0096	29.8206	2.3594	4.0315	3.9712	-2.50206
IMPGAME1N100827	18.441	13.2036	27.9342	8.8243	5.8023	6.4474	-1.69873
IMPGAME1N102623	268.989	287.754	655.835	113.927	159.835	82.9767	-1.98977
IMPGAME1N94893	3.4521	2.3586	10.7783	0.5254	0.6926	0.8683	-3.26453
IMPGAME1N8314	8.7711	9.8908	3.6829	19.3902	22.5817	17.3871	1.35088
IMPGAME1N230928	3.252	5.4265	3.5255	1.6829	1.5903	1.5848	-1.44616
IMPGAME1N164934	34.59	25.0817	49.6475	15.6726	15.6455	11.7769	-1.53147
IMPGAME1N51570	1.5289	1.8213	0.9017	2.9538	6.3225	7.518	1.89583
IMPGAME1N268648	3.7853	0	2.3618	0	0	0	-8.91889
IMPGAME1N351881	1.7847	1.4617	1.3888	3.271	4.2482	4.3323	1.24228
IMPGAME1N341524	8.1649	14.401	15.2194	2.1893	1.9659	5.8339	-2.10669
IMPGAME1N341188	4.5372	5.4051	1.6893	1.0673	0.9965	0.7349	-2.09802
IMPGAME1N193862	7.6495	4.4223	25.3089	2.3286	0.7247	2.4051	-3.0811
novel.4553	3.132	1.4991	6.4869	0.1158	0.3815	0	-4.54142
novel.1845	1.8217	1.7133	1.8377	0.1737	0.6234	0.4868	-2.17403
IMPGAME1N116232	180.683	192.281	83.9375	397.717	364.081	265.644	1.10655
IMPGAME1N346659	7.1073	10.0741	39.7358	4.4247	3.087	3.0562	-2.72791
IMPGAME1N43892	1.4238	1.0658	0.1513	0.0398	0.0328	0	-5.09122
IMPGAME1N156265	2.8913	3.0886	2.2241	0.3253	0.9111	0.6719	-2.16449
IMPGAME1N347995	13.1639	14.3785	7.042	20.8207	29.0241	23.4285	1.00961
IMPGAME1N913	171.464	136.012	137.091	26.0865	71.0643	69.1387	-1.5422
IMPGAME1N278319	5.2797	3.788	2.2803	11.5086	11.1181	8.3804	1.37689
IMPGAME1N122264	8.9083	5.7506	0.0458	0	0.0597	0.2493	-5.59327
IMPGAME1N59758	1.0195	1.1601	0.3375	2.4768	2.2052	2.9367	1.54513
IMPGAME1N48261	57.0948	109.999	73.6686	175.728	225.546	183.864	1.15726
novel.1035	7.3426	9.8404	0	0	0	0.0934	-7.7642
IMPGAME1N52710	29.8396	34.2416	89.8441	12.8806	16.4798	13.4548	-2.09281
IMPGAME1N31592	3.4687	4.4274	0.6642	11.8895	15.4606	10.5945	2.13237
IMPGAME1N42757	0.107	0.172	0.3575	1.1735	1.1036	3.3617	2.91674
IMPGAME1N163516	6.7069	8.6769	5.8013	2.9988	3.8659	3.7856	-1.09518
IMPGAME1N4553	0.5105	0.4235	0.3942	14.567	0.855	2.1828	3.60734
IMPGAME1N272243	5.9778	3.9429	10.3712	1.1627	1.0947	2.5732	-2.30167
IMPGAME1N112574	9.1618	1.6649	7.1738	1.3661	0.331	0.498	-3.22535
IMPGAME1N699	261.115	304.785	468.752	131.182	137.291	172.474	-1.42515
IMPGAME1N31104	27.3002	29.8119	101.736	10.4793	7.3923	17.3088	-2.45822
IMPGAME1N214459	1.2736	4.6551	0.5463	16.2497	10.6918	9.3819	2.46404
IMPGAME1N230106	92.1029	52.6031	117.092	29.3911	27.1777	42.5523	-1.59401
IMPGAME1N97429	1.9339	2.7646	0.9029	4.6538	6.2456	7.0291	1.61099
IMPGAME1N245188	14.1676	7.691	18.2621	2.4872	1.2233	5.4446	-2.34246
IMPGAME1N200599	0.5757	0.507	0.5173	1.3278	2.0055	1.1429	1.36776
IMPGAME1N161580	72.1752	75.5648	21.4441	165.154	149.364	145.166	1.40511
IMPGAME1N259308	15.5232	16.4496	88.4441	6.889	5.2521	9.5513	-2.79274
IMPGAME1N109922	6.0527	0.9122	32.0405	0.9812	0.4663	1.4812	-4.10363
IMPGAME1N275755	0.5787	0.5966	1.7065	0.1613	0.1423	0.1428	-2.93841
novel.4717	14.142	3.9711	58.7355	1.5799	2.2777	5.1832	-3.42309
IMPGAME1N4341	39.7028	37.8454	11.7333	72.0074	71.5178	117.208	1.50131
IMPGAME1N342066	3.8398	0	16.866	0	0	0	-8.9942
IMPGAME1N238037	0.7658	2.1734	1.6826	0.1399	0.0576	0.3371	-3.35398
IMPGAME1N349017	30.6832	18.3934	73.8736	9.1755	9.0078	13.6624	-2.20965
IMPGAME1N59801	0.2185	0.9684	0.6959	0	0.0596	0	-4.97159
IMPGAME1N82131	2.2349	2.3022	0	0	0	0	-8.62287
IMPGAME1N300687	1.6191	0.0629	1.5223	0	0.03	0	-6.41044
IMPGAME1N95622	31.5261	23.0768	123.299	12.0888	11.5379	12.0797	-2.61264
IMPGAME1N338044	0.9331	1.4763	6.2481	0.3823	0.2238	0.5819	-3.19104
IMPGAME1N342236	28.2453	42.2873	16.7014	14.6298	7.412	13.6624	-1.36673
IMPGAME1N3600	0	0	0.0111	2.1053	0	1.1356	7.98991
IMPGAME1N278120	10.5194	3.4131	18.354	3.0981	1.2883	2.1637	-2.54923
IMPGAME1N50671	1.2625	0.5743	1.602	0.1901	0.1468	0.319	-2.61139
IMPGAME1N96499	297.82	233.862	1046.7	133.685	123.547	119.113	-2.35141
novel.5127	0.5697	0.3818	0.42	4.2753	10.8699	1.6749	3.53072
IMPGAME1N43544	2.3608	3.3877	2.4963	5.6274	7.32	6.4623	1.11812
novel.6777	6.0733	2.5612	0	0	0	0	-8.66084
novel.2730	7.6209	8.5572	6.5797	4.8498	3.3368	3.8532	-1.04369
IMPGAME1N124681	4.9354	1.8458	20.0813	1.0691	0.7829	0.9816	-3.56814
IMPGAME1N226433	17.6903	24.3205	10.4247	32.3637	35.2109	47.3787	1.0545
IMPGAME1N86288	68.4128	54.3139	83.5079	34.8266	31.4651	26.2325	-1.32157
IMPGAME1N264552	5.5294	2.6693	5.3473	1.3384	0.3422	1.1917	-2.43137
IMPGAME1N47113	1.9093	4.821	3.0191	0.7733	0.2123	0.6212	-2.7926
IMPGAME1N7042	140.337	43.824	321.334	42.3059	31.2586	32.1342	-2.52844
IMPGAME1N98419	254.183	439.586	438.548	114.362	203.626	156.139	-1.41609
IMPGAME1N53188	5.2012	4.647	6.1252	1.8283	0.9204	2.3604	-1.82828
IMPGAME1N243337	1.394	0.9081	1.1846	0.4509	0.4767	0.4812	-1.439
IMPGAME1N289337	66.9089	58.9646	76.1234	12.992	35.6448	9.7997	-1.93104
IMPGAME1N192037	27.4215	28.1112	62.7836	12.6939	15.0401	13.7589	-1.73711
IMPGAME1N4194	5.1923	8.1943	30.9084	1.1552	1.8827	3.8906	-2.98508
IMPGAME1N319303	2.4225	2.1776	1.0246	5.3946	3.5867	4.4731	1.186
IMPGAME1N197289	132.944	120.295	279.609	62.6963	64.6342	65.2418	-1.69204
IMPGAME1N338128	1.1248	0.6973	0.722	2.4234	1.6246	2.0122	1.13777
IMPGAME1N196981	20.5193	13.8013	17.7329	32.7214	45.7553	39.9576	1.04989
IMPGAME1N257855	80.7433	68.2097	216.952	27.2382	35.7088	40.4136	-2.07817
IMPGAME1N11399	5.2217	8.1384	9.1815	1.8615	1.4099	3.7833	-1.86373
IMPGAME1N205140	4.8617	3.4293	10.8779	1.2138	2.2273	1.3449	-2.23182
IMPGAME1N1342	0.3785	0.7608	1.9763	0.0245	0.0908	0.177	-3.69533
IMPGAME1N17739	65.6008	47.1717	11.4201	126.469	127.136	197.286	1.83676
IMPGAME1N282644	10.2088	7.0942	5.7268	4.4292	2.4619	2.5354	-1.3922
novel.3476	10.9386	17.9826	9.5154	1.868	5.8527	4.0927	-1.78614
IMPGAME1N130326	6.3506	4.0608	3.8554	2.1265	0.7698	0.7987	-2.0734
novel.4897	0.0973	4.7809	7.9373	0.2517	0.0207	0.26	-4.91644
IMPGAME1N152330	91.4115	176.894	76.187	13.2253	49.6876	34.9746	-1.89397
novel.5078	9.5269	4.4486	0.7707	0.6898	0.6686	0.7963	-2.77567
IMPGAME1N40249	0.6857	0.8679	0.6927	0.0197	0.1624	0.0204	-3.44995
IMPGAME1N107562	34.9979	56.2447	27.979	18.353	22.4143	11.3069	-1.27934
IMPGAME1N101790	10.5594	17.6687	19.0284	5.2728	5.1731	8.2184	-1.51656
IMPGAME1N108565	237.118	249.373	279.111	91.6998	166.527	108.01	-1.21011
IMPGAME1N159085	0.817	0.4106	1.2296	0	0.0544	0.1365	-3.92175
IMPGAME1N19372	0.5725	1.364	2.2509	0.2304	0.0136	0.102	-3.90671
IMPGAME1N352093	131.073	97.1796	392.747	33.6344	71.7654	39.3828	-2.36354
IMPGAME1N62062	80.7102	57.5183	171.516	32.4777	26.703	40.0891	-1.88181
IMPGAME1N253477	21.0572	27.8242	29.9164	57.3061	56.4965	71.5948	1.07309
IMPGAME1N108212	5.0967	7.2976	0.835	24.0087	12.5638	35.6939	2.42719
IMPGAME1N154497	8.2884	7.8548	2.8962	22.7853	12.8886	16.0817	1.38878
IMPGAME1N207788	99.354	122.646	148.138	64.5806	54.7038	68.4973	-1.1497
IMPGAME1N107462	50.1187	56.4864	91.0992	20.0959	32.4995	23.2098	-1.57213
IMPGAME1N149398	4.6585	7.2839	2.2895	1.3393	0.7724	0.5533	-2.48712
IMPGAME1N41139	55.2307	26.8198	228.99	12.3371	14.9927	26.7522	-2.84419
IMPGAME1N7745	3.2287	2.3223	13.6126	1.198	1.0216	1.3242	-2.74075
IMPGAME1N97448	4.4295	3.5326	2.4253	1.723	1.6856	1.9703	-1.04443
IMPGAME1N237502	1.7052	1.6363	0.4345	0	0.0808	0	-5.13887
IMPGAME1N149782	7.1008	18.5477	9.8946	0.9943	3.8999	3.6168	-2.16992
IMPGAME1N305128	91.7587	104.892	163.929	314.648	322.6	483.686	1.43908
IMPGAME1N12192	20.2497	10.4452	55.973	8.2986	2.3767	6.4152	-2.62565
IMPGAME1N181908	144.066	61.2938	1146.02	38.3425	83.4731	33.9988	-3.46661
IMPGAME1N346918	28.1742	23.349	85.3202	13.8533	12.9382	7.565	-2.2552
IMPGAME1N144083	71.1877	56.1343	67.9831	40.8927	20.2206	18.531	-1.43757
IMPGAME1N275954	4.1432	5.9758	7.6796	1.9604	2.1449	2.088	-1.69873
IMPGAME1N231234	1.3248	1.2275	1.7845	0.4063	0.2092	0.3147	-2.42621
IMPGAME1N193837	3.4453	2.1084	2.4278	6.9365	5.0437	5.5498	1.01319
IMPGAME1N188275	6.3157	7.3547	1.1858	13.8816	48.4671	19.1167	2.44889
IMPGAME1N291236	542.541	392.964	1079.34	213.42	270.095	206.353	-1.77169
IMPGAME1N276762	218.539	280.144	350.678	116.207	118.22	167.89	-1.25617
novel.7174	6.4175	10.3696	0.4026	0.5653	0.2329	0.146	-4.19918
IMPGAME1N214455	0.2316	0.2897	0	5.872	9.3886	0.099	4.91126
IMPGAME1N253210	0.7025	1.0901	2.98	0.1913	0.0946	0.3162	-3.29953
IMPGAME1N56195	0.2622	2.9678	1.8902	0.0905	0.0373	0.2336	-4.06786
IMPGAME1N348402	40.2887	15.127	129.331	11.1579	9.1333	14.2577	-2.72176
IMPGAME1N349022	30.4675	21.1318	12.4989	40.6416	41.3534	53.8298	1.01055
IMPGAME1N279126	32.5463	16.0527	203.537	6.8047	9.0186	18.697	-3.22033
IMPGAME1N89677	3.0202	2.2486	5.0026	0.521	0.0238	0	-4.49828
IMPGAME1N21545	0.6413	0.4536	0.3677	1.8252	1.4809	1.3139	1.56246
IMPGAME1N339852	2.6837	2.8137	0.8344	4.3365	9.5617	8.1966	1.7615
IMPGAME1N7740	8.5822	10.1186	10.5179	5.2003	5.7546	4.8194	-1.03299
IMPGAME1N108522	15.0726	57.7473	2.5111	3.7018	2.6503	2.6399	-3.06357
IMPGAME1N182224	365.235	309.724	552.154	136.664	217.749	166.734	-1.42276
novel.2833	8.8392	2.9376	5.3394	1.4796	2.3362	1.7574	-1.73329
IMPGAME1N351477	5.8209	7.7555	4.1657	9.7241	47.4889	18.8041	2.01968
IMPGAME1N102276	14.0791	14.086	3.748	32.0281	25.8542	40.6836	1.58555
IMPGAME1N347928	42.4168	5.4957	17.6344	4.2443	2.1853	5.0686	-2.62844
IMPGAME1N348456	6.9716	15.7239	14.9795	59.7708	29.2147	41.8072	1.62427
IMPGAME1N120853	4.7505	11.1751	10.6096	2.4895	2.3842	4.1141	-1.73943
IMPGAME1N232768	215.499	133.041	387.912	38.787	34.725	114.581	-2.20619
IMPGAME1N110394	32.0187	17.2709	60.5169	13.1325	9.0399	8.9211	-2.05425
IMPGAME1N238316	10.6653	11.1755	4.2793	22.0774	15.8703	37.3064	1.46067
IMPGAME1N153332	67.2296	72.7414	67.8198	154.487	107.462	199.605	1.01139
IMPGAME1N337658	129.035	142.396	267.4	18.2515	82.7583	27.9941	-2.26086
novel.6738	0.3186	0.1281	0.0626	0.8902	0.5501	2.3157	2.82174
IMPGAME1N153731	5.3839	5.6637	4.2677	1.7975	0.3702	1.2068	-2.34229
IMPGAME1N110653	7.7435	4.4813	65.9938	2.2769	2.2509	4.327	-3.50941
IMPGAME1N338499	2.7498	3.931	0.5406	0.1897	0	0	-5.48301
IMPGAME1N95706	0.6811	0.2961	0.1629	1.8101	1.1694	1.7318	1.98882
IMPGAME1N101227	4.7548	2.277	6.543	1.1811	0.373	1.3419	-2.45714
IMPGAME1N107527	11.4103	10.713	6.3206	23.4694	24.9826	15.0403	1.07953
IMPGAME1N177444	37.1748	41.7931	138.826	25.5687	5.4942	13.5379	-2.56643
IMPGAME1N108985	65.5373	190.736	30.406	15.8766	33.9157	16.507	-2.13426
IMPGAME1N186006	19.6749	54.8545	55.8259	11.8666	18.1189	6.3173	-2.016
IMPGAME1N231143	24.451	18.946	59.1268	12.9894	3.3671	3.8166	-2.59608
IMPGAME1N57788	83.7324	115.35	80.9516	54.6451	35.1118	60.5551	-1.02294
IMPGAME1N154902	12.9621	5.5787	15.4599	3.8448	1.5163	0.5914	-2.70329
IMPGAME1N253425	2.2439	8.1371	0	0	0	0	-8.49509
IMPGAME1N195999	7.6472	7.55	11.1548	3.7225	4.1981	3.8448	-1.33623
IMPGAME1N279192	4.4909	3.803	4.8364	1.2934	2.2143	1.7533	-1.45326
IMPGAME1N151425	25.4085	49.2354	92.2497	17.2189	17.5031	17.9314	-1.90181
IMPGAME1N246794	0.22	11.9895	5.8815	0.3643	0.3189	0.7525	-3.81244
IMPGAME1N237199	1.2325	1.2432	1.0551	2.7569	2.9323	3.06	1.19446
IMPGAME1N96031	92.0984	56.056	208.455	11.2721	23.1399	46.7589	-2.39349
IMPGAME1N368021	2.0403	2.0461	2.1691	1.0989	0.497	0.7789	-1.55802
IMPGAME1N327900	27.4464	25.1802	54.1228	9.7916	16.7973	11.1426	-1.7103
IMPGAME1N276067	386.545	387.022	616.665	99.3159	260.381	133.183	-1.67608
IMPGAME1N339994	1.1325	2.233	2.6869	0.4042	0.0832	0	-3.84817
IMPGAME1N231171	1.1377	0.9035	0.5488	0.3053	0.1841	0.4167	-1.6249
IMPGAME1N304916	114.668	125.089	108.154	60.8659	78.5138	40.776	-1.06902
IMPGAME1N345399	20.3251	27.1309	10.2942	46.4595	37.0778	40.6274	1.03858
IMPGAME1N342317	5.5103	4.2363	1.8054	0.619	1.293	1.3699	-1.86043
IMPGAME1N239692	432	189.623	286.315	149.781	155.044	117.056	-1.22895
IMPGAME1N107711	46.7228	26.508	19.633	9.9135	5.2787	15.6083	-1.68752
IMPGAME1N197494	3.8088	4.1093	1.766	6.1736	6.9754	9.7566	1.16863
IMPGAME1N85834	1.0132	0.9555	6.1135	0.4369	0.024	0.0301	-4.39369
IMPGAME1N9738	148.594	155.798	126.112	69.4943	102.182	52.8027	-1.05013
novel.5119	12.8815	9.394	17.2246	6.8094	4.2204	5.2584	-1.46423
IMPGAME1N111356	3.1702	1.852	19.5956	0.7888	0.4289	1.7923	-3.38952
IMPGAME1N334081	13.2338	9.5702	3.2605	26.1781	20.049	27.8874	1.46727
IMPGAME1N157587	28.7402	10.6517	89.9104	3.2317	10.1956	8.4204	-2.85646
IMPGAME1N75269	87.728	85.9454	194.608	17.1801	55.2495	31.4267	-2.04368
IMPGAME1N54600	2.0684	0.0931	1.4773	0.0308	0.0634	0.1909	-3.86629
IMPGAME1N216335	0.815	0.6015	1.2887	2.4572	3.3386	5.9849	1.92165
IMPGAME1N82900	0.0117	0.0104	0	0.363	0.0249	0.7249	5.56855
IMPGAME1N227961	2.2484	2.0461	2.4352	1.0774	0.5947	1.0683	-1.46314
IMPGAME1N334714	12.0823	15.9885	5.3392	2.2331	3.4196	5.7796	-1.60977
IMPGAME1N302223	1.4889	0.9865	0.8057	2.199	2.4535	2.5931	1.04873
novel.4037	37.8705	31.4645	19.2124	10.6384	10.3625	20.2192	-1.19353
IMPGAME1N129850	22.0262	16.8049	107.116	6.4037	6.0493	13.9336	-2.79066
IMPGAME1N268363	4.0566	8.439	0.6546	0.752	0.413	0.1294	-3.34292
IMPGAME1N228935	39.1924	27.4954	230.627	16.3823	20.6627	18.0176	-2.76177
IMPGAME1N303063	17.2091	19.4061	7.0617	55.8448	22.0906	48.2685	1.46947
IMPGAME1N124870	1.1999	0.0412	2.0413	0.0478	0	0	-6.59519
IMPGAME1N59167	454.829	131.595	319.081	126.809	105.925	97.3585	-1.59761
IMPGAME1N271628	98.9083	73.0548	123.336	39.1209	20.4262	53.5994	-1.56925
IMPGAME1N234046	0.7987	0.9014	2.9336	0.3481	0.224	0.3146	-2.6644
IMPGAME1N96497	48.4692	44.1613	60.3726	30.9698	25.896	25.9728	-1.04996
IMPGAME1N57657	39.7365	46.1786	21.9532	84.4123	113.922	56.8482	1.17354
IMPGAME1N197516	3.6023	4.4255	10.0693	0.8447	2.2437	0.5415	-2.52774
IMPGAME1N349492	0.2309	0.4018	1.1946	0.0755	0.0829	0.1169	-3.01375
IMPGAME1N122019	66.514	58.2611	84.6663	18.7226	30.9279	41.6431	-1.37083
IMPGAME1N297338	1.9658	1.8317	0.1104	0.1453	0.0359	0.1201	-3.74817
IMPGAME1N331490	4.8165	3.2896	2.1396	6.9265	7.276	15.3476	1.44143
IMPGAME1N298587	13.553	9.5073	52.7515	4.1688	6.9616	5.4694	-2.4844
IMPGAME1N596	45.9103	28.3188	37.6199	18.1389	13.9835	24.0199	-1.1379
IMPGAME1N121370	180.401	178.615	296.611	96.7735	110.964	99.2271	-1.28517
IMPGAME1N128058	63.3994	39.1003	73.6959	19.4281	23.7544	32.8461	-1.39083
IMPGAME1N113004	5.7119	4.7585	3.6418	1.5978	0.9543	2.3104	-1.67504
IMPGAME1N50600	38.0795	29.3253	17.036	16.9202	8.7196	14.9815	-1.13453
IMPGAME1N296274	17.4808	16.1196	22.2326	6.9682	11.3678	7.0707	-1.29367
IMPGAME1N240109	196.599	111.226	400.87	79.1875	77.2219	74.4608	-1.85852
IMPGAME1N237147	0.4981	0.9912	0.8234	0.0937	0.2317	0.121	-2.45817
IMPGAME1N216667	3.1651	2.1209	2.4822	4.5305	10.4363	7.073	1.38357
IMPGAME1N10988	4.181	3.236	9.1032	0.8051	2.1659	0.6496	-2.39958
IMPGAME1N74572	0.5466	0.3174	0.188	1.1031	1.2	2.1618	2.00457
IMPGAME1N284985	84.7528	101.447	97.8731	36.0306	64.5655	42.9899	-1.12037
IMPGAME1N307	20.9427	5.0316	24.5639	5.2824	3.4514	2.7279	-2.3422
IMPGAME1N275344	1.4142	1.2972	1.0379	0.2927	0.008	0.0806	-3.46041
IMPGAME1N350276	17.1255	18.809	26.9331	6.3983	10.5066	9.0196	-1.45076
IMPGAME1N113711	52.681	26.741	255.95	24.3866	20.9788	16.5854	-2.7591
IMPGAME1N248179	0.934	1.7788	15.0275	0.1018	0.2096	1.1298	-4.00774
IMPGAME1N190999	4.3997	3.7601	2.2563	18.611	11.4992	8.1797	1.79268
IMPGAME1N63241	4.9943	3.8247	11.4544	1.3538	1.1153	1.9067	-2.46414
IMPGAME1N103090	6.5764	6.5792	7.9664	13.6613	18.9747	17.4765	1.09586
IMPGAME1N35466	79.0376	46.8548	143.875	39.842	14.1438	26.1981	-1.98195
IMPGAME1N155397	35.8378	36.022	43.8491	24.3695	16.3702	22.3764	-1.03588
IMPGAME1N148809	0.9549	1.0997	0.6466	0.1647	0.3755	0.4083	-1.59426
IMPGAME1N218871	2.5181	3.8815	25.1318	1.2315	1.8522	1.834	-3.01844
IMPGAME1N162727	148.93	211.64	450.856	34.3877	122.182	30.4605	-2.34065
novel.4931	1.0188	0.9103	4.2393	0.1054	0.4344	0.2178	-3.27116
IMPGAME1N249784	67.7996	171.766	293.645	27.5771	64.2767	9.2021	-2.6191
IMPGAME1N110293	10.1777	7.1042	4.8457	2.3043	1.8984	3.23	-1.68292
IMPGAME1N49535	113.682	101.969	153.687	58.651	72.8583	51.7187	-1.18203
novel.5971	4.6747	5.4753	7.8384	0.4066	2.3279	0.4619	-2.63407
IMPGAME1N5906	2.0827	0.8941	13.0536	0.224	1.0378	0.4337	-3.56245
novel.2410	2.3293	0.7651	5.6564	0.6382	0.2775	0.476	-2.94168
IMPGAME1N309122	8.2434	7.1897	10.5624	3.1487	2.9496	4.9306	-1.4147
IMPGAME1N241824	2.9786	5.1659	2.2389	0.544	0	0.0624	-4.24856
novel.6805	0.1131	0.4043	0.1112	4.801	4.0034	0.7257	3.83627
IMPGAME1N223550	2.4575	1.3457	19.2076	0.1641	1.0139	1.0593	-3.71054
IMPGAME1N69578	3.7066	6.2599	4.4875	1.1696	0.925	2.561	-1.78694
novel.4690	0.2693	0.5346	0.647	0.0929	0.0383	0.1279	-2.73251
IMPGAME1N239488	7.1285	4.7665	6.0575	2.8084	3.1764	2.8023	-1.15846
IMPGAME1N46628	325.196	403.452	330.834	16.6411	54.7053	167.425	-2.29186
IMPGAME1N28717	0	4.5028	4.5605	0	0	0	-8.26132
IMPGAME1N44202	1.1119	1.1537	1.181	0.5754	0.3746	0.2492	-1.66042
novel.1991	3.212	3.0241	3.6494	1.1439	0.508	1.7168	-1.7273
novel.6215	3.0905	4.2282	1.7088	0.3998	0	0.3097	-3.86818
IMPGAME1N103584	26.5969	24.177	70.3321	11.0249	14.9214	13.2966	-1.87197
IMPGAME1N203851	231.478	320.486	322.217	97.8718	191.982	102.518	-1.30293
IMPGAME1N59285	1.8269	1.3205	1.1501	0.4037	0.5951	0.7461	-1.40418
IMPGAME1N152337	2.3141	2.9865	3.5383	0.8871	0.877	0.733	-1.97544
IMPGAME1N335074	3.8392	3.2034	1.7465	5.9111	5.6273	8.5813	1.11193
IMPGAME1N83232	2.3192	3.9139	8.9494	0.7112	0.9277	1.867	-2.37709
IMPGAME1N87552	27.5671	24.1755	9.9466	43.7872	40.1646	45.6809	1.016
IMPGAME1N109038	2.4609	2.6484	2.3089	0.4052	0.9776	0.2989	-2.19734
IMPGAME1N225164	7.7934	6.6612	4.1401	9.6282	18.303	13.7728	1.08575
IMPGAME1N242553	63.4488	112.447	320.478	37.9879	47.3875	47.0331	-2.18306
IMPGAME1N238016	16.1379	12.1489	20.9051	6.444	7.9206	8.0932	-1.30671
IMPGAME1N155761	0.4153	0.2915	0.2041	5.4031	0.9105	0.9195	2.8996
IMPGAME1N92826	4.1247	3.7328	1.2032	10.301	17.347	5.4619	1.83958
IMPGAME1N116322	6.0412	7.9375	4.0918	17.1291	10.0209	13.8929	1.08759
IMPGAME1N99877	5.6311	6.0373	3.2324	2.611	1.4404	0.8668	-1.68232
IMPGAME1N163203	0.2031	0.4082	0.9481	3.5204	3.3764	3.0933	2.45115
IMPGAME1N209396	106.922	82.5504	54.4206	9.4437	42.3933	25.7577	-1.72801
novel.2411	4.0406	0.4011	3.7657	0.6196	0.1531	0.096	-3.44219
IMPGAME1N124777	9.8615	8.5397	0	0	0	0	-8.11357
IMPGAME1N109057	32.8743	28.4688	77.6203	15.9026	15.3871	18.4531	-1.72239
IMPGAME1N7787	15.4282	17.1427	5.0693	29.9462	32.0121	30.7428	1.25714
IMPGAME1N112568	1.6791	2.0699	3.6979	0.9899	0.7431	0.7044	-1.82069
IMPGAME1N96316	64.8766	37.8999	121.212	19.3092	31.6956	25.1536	-1.78357
novel.1712	44.4605	116.519	41.2805	359.638	574.627	77.1658	2.25818
IMPGAME1N348695	4.413	4.6888	1.6413	10.3283	6.8985	10.8374	1.32258
IMPGAME1N264219	47.2189	64.4416	124.147	20.6348	37.8133	22.1981	-1.76617
IMPGAME1N881	0.1954	0.2381	0.0873	0.6803	0.5074	1.4433	2.24454
IMPGAME1N27797	82.5862	72.6144	181.598	18.0389	44.9404	44.2007	-1.88142
IMPGAME1N1323	3.453	5.6974	6.4596	17.3792	23.352	10.508	1.54985
IMPGAME1N156573	139.766	88.6568	615.44	48.4555	41.4851	90.2762	-2.54657
IMPGAME1N152997	38.3792	32.6876	145.407	5.2193	19.4069	21.0564	-2.53239
IMPGAME1N6768	4.6782	4.0305	12.8644	2.0751	1.4246	2.0837	-2.21022
IMPGAME1N85303	3.4303	4.1975	2.2723	85.2093	2.1619	15.1463	3.27916
IMPGAME1N39234	5.8121	4.9706	2.2634	2.5454	1.2959	1.0536	-1.47466
IMPGAME1N102072	391.284	480.757	582.741	214.368	298.968	257.876	-1.08265
novel.1453	6.5229	0	2.5646	0	0	0	-8.21283
IMPGAME1N341408	18.559	3.0657	88.8969	5.7548	5.9156	3.6145	-3.19039
IMPGAME1N305500	5.7324	5.2975	1.9709	9.2179	9.7546	9.9282	1.10139
novel.4206	2.0922	5.4695	0.6093	0.0802	0.3304	0	-4.16776
IMPGAME1N106373	4.8549	3.1854	6.5615	1.8843	0.6792	1.2975	-2.13141
IMPGAME1N347391	3.7378	3.3396	10.6776	0.2418	1.4442	0.7492	-3.06672
novel.3599	1.741	2.3829	1.5292	6.3258	4.8482	3.4846	1.26866
IMPGAME1N10249	3.191	10.6266	2.0673	1.3511	0.7111	1.1629	-2.36628
IMPGAME1N254437	0.1173	0	0.173	1.5786	2.1759	0.7525	3.80334
IMPGAME1N190998	9.0466	7.2878	3.0613	19.8012	17.4508	14.7441	1.36373
IMPGAME1N154941	217.241	122.983	160.369	58.5483	109.245	59.4102	-1.26068
novel.5089	178.556	151.615	254.853	103.978	76.3849	35.0135	-1.6193
novel.3610	7.9765	6.1086	2.7068	2.4571	2.1456	2.284	-1.34518
IMPGAME1N31899	11.2565	7.3514	14.715	5.5	3.2643	4.0925	-1.56351
IMPGAME1N239683	2.1603	1.6985	1.6562	4.4047	3.1314	6.4892	1.21709
IMPGAME1N305942	133.71	103.471	217.179	49.873	79.3599	58.4692	-1.47365
IMPGAME1N341645	66.7864	58.3997	90.1956	25.6456	27.8668	46.5966	-1.28716
IMPGAME1N39172	232.391	193.708	36.3269	28.1158	29.8064	64.3595	-1.93982
IMPGAME1N327189	33.0995	41.6381	7.8841	9.1425	7.7916	8.5745	-1.72135
IMPGAME1N194689	14.4046	18.7394	51.1846	6.5811	10.2653	8.5046	-1.99088
IMPGAME1N334324	0.2051	0.1333	0.0733	0.6946	0.5166	0.558	2.02306
IMPGAME1N349625	61.0079	51.6283	91.1189	25.0986	32.1605	36.5874	-1.30781
IMPGAME1N52108	0.1667	0.1489	0	1.3454	0.3553	2.5654	3.71955
IMPGAME1N113417	16.3546	11.912	18.0411	7.4056	8.0525	8.5515	-1.10789
IMPGAME1N250382	8.086	9.1369	2.1039	0.8615	1.9265	0.6356	-2.47609
IMPGAME1N66840	1.9918	2.0452	2.8928	7.6614	4.5626	9.1524	1.44625
IMPGAME1N251690	14.8061	17.3817	23.9171	7.8998	8.1718	10.3677	-1.26705
IMPGAME1N346830	2.0034	1.4109	2.2704	0.6831	0.7436	0.8567	-1.47845
IMPGAME1N46956	32.1416	15.2138	51.5489	11.732	11.7593	11.848	-1.7053
IMPGAME1N110741	8.3671	9.7025	11.824	5.7119	5.2803	4.5402	-1.10689
IMPGAME1N237395	0.9451	0.8587	0.6298	2.1553	1.4956	1.7295	1.03617
IMPGAME1N304692	2.6296	2.8741	7.8044	1.0305	1.0667	1.6375	-2.08858
IMPGAME1N100009	1.2677	5.7465	1.1361	0.0965	0.0238	0.6178	-3.55992
IMPGAME1N153805	8.8882	5.7538	6.8531	55.4714	12.5706	19.3443	1.8924
IMPGAME1N237462	140.182	143.932	37.3763	305.089	229.221	311.786	1.36129
IMPGAME1N314386	31.5783	36.59	13.0367	60.2182	52.8974	56.3714	1.00624
novel.4528	8.4753	5.9999	4.9619	3.0678	2.9617	4.2577	-1.02639
IMPGAME1N244977	2.1772	3.4771	5.8583	0.1127	0.8006	1.1346	-2.70875
IMPGAME1N256392	25.2777	33.9881	46.8773	9.1505	18.209	15.7073	-1.48428
novel.2830	2.4427	1.4358	1.3901	0.2329	0	0	-4.67297
IMPGAME1N274532	33.8188	26.1674	7.2292	69.3938	51.3453	72.796	1.49451
IMPGAME1N160181	11.8338	15.7239	5.8159	3.4546	4.9158	3.568	-1.53109
IMPGAME1N209446	0.4027	0.3598	0.4362	0.1531	0.1261	0.1845	-1.53247
IMPGAME1N54473	0.4018	0.0798	0.6875	0.0308	0.019	0.0636	-3.67229
IMPGAME1N104369	4.2631	1.2452	5.2379	0	0	0.4382	-4.94304
IMPGAME1N82634	0.607	0.6119	0.5202	2.0782	1.0153	1.8636	1.38063
IMPGAME1N267017	89.7279	104.707	118.338	53.5412	33.0815	66.559	-1.19641
IMPGAME1N70811	112.006	263.68	115.457	77.0609	86.7937	52.2104	-1.27279
IMPGAME1N103689	1.0192	1.0472	0.3006	3.4285	3.0852	2.1791	1.82481
IMPGAME1N110036	13.3556	16.4318	17.6777	9.4528	9.321	7.3893	-1.01035
IMPGAME1N359729	2.3711	0.9886	1.981	0.1636	0.0168	0.4225	-3.37936
IMPGAME1N331554	1.2248	0.824	0.694	2.3415	1.7508	1.9255	1.03232
IMPGAME1N355160	16.0818	10.6407	26.3951	7.9691	6.84	4.3384	-1.67694
IMPGAME1N338498	8.3062	9.1486	1.4546	0	0.0305	0.9185	-4.37111
IMPGAME1N177197	6.3356	8.4909	2.6986	1.4208	1.9808	2.0318	-1.73986
IMPGAME1N1145	2.577	3.8467	1.699	1.0409	0.8709	1.4446	-1.3745
novel.6203	2.0593	2.2943	2.4021	0.6035	1.3539	0.8222	-1.40971
IMPGAME1N248987	1.1429	1.1859	3.1529	11.5625	5.6901	8.9468	2.01496
IMPGAME1N182677	19.5364	16.6976	6.5068	5.5982	4.3366	7.8964	-1.32124
IMPGAME1N225775	4.9554	6.3771	1.2363	20.0449	8.7155	13.9155	1.7342
IMPGAME1N57977	32.0552	77.1829	89.7396	12.8443	30.9219	23.9072	-1.74491
IMPGAME1N186845	29.9261	20.2215	27.0776	68.6756	40.4893	107.625	1.33604
IMPGAME1N194002	18.981	12.2869	3.8491	30.6127	30.2085	39.0793	1.47827
IMPGAME1N23314	3.1124	4.7293	3.1486	1.3167	0.9976	2.3071	-1.38434
IMPGAME1N90005	148.883	98.4776	38.1512	216.905	211.066	282.766	1.27408
IMPGAME1N181870	84.7394	47.1214	549.246	26.8274	63.8437	18.1714	-2.97578
IMPGAME1N112116	1.3236	1.5824	0.6597	2.1611	3.3382	3.2485	1.22423
IMPGAME1N147804	31.9833	13.3426	68.2791	11.7943	6.5072	13.461	-2.10135
IMPGAME1N228970	2.0165	1.2851	3.6316	0.3211	0.487	1.0251	-2.15208
IMPGAME1N86338	166.901	108.424	148.698	62.9708	60.3511	101.303	-1.06601
IMPGAME1N234118	37.8483	53.4233	44.2362	9.711	2.5763	0	-3.59501
novel.3095	196.051	345.618	85.9932	487.234	749.109	477.971	1.40988
IMPGAME1N185904	23.1642	19.3685	113.586	14.2493	11.0682	11.1665	-2.40778
IMPGAME1N232016	13.1108	13.4513	9.6146	18.4183	22.9236	38.1409	1.0242
IMPGAME1N46893	2.9121	1.3178	1.3383	7.2808	3.8375	5.5389	1.48437
IMPGAME1N154473	64.5532	73.3357	97.3303	48.4505	37.1354	37.6455	-1.10701
IMPGAME1N252919	392.12	180.935	386.082	163.782	116.782	155.447	-1.30713
IMPGAME1N3353	0.8044	0.588	0.2156	4.2762	7.4043	0.5863	2.90463
IMPGAME1N275287	5.9609	4.3114	2.3018	8.5934	8.6375	9.4825	1.01804
IMPGAME1N343182	1.3298	3.7403	0.0484	0.1019	0.021	0.1053	-4.56648
IMPGAME1N233944	93.2564	35.7638	131.645	24.3673	30.571	35.5916	-1.74042
IMPGAME1N237343	20.4919	11.5775	2.7843	38.9877	25.6696	92.8421	2.15065
IMPGAME1N201651	1.1504	1.3524	0.3571	9.0866	2.3748	3.4951	2.3306
IMPGAME1N349406	4.6342	7.8373	2.7249	21.8409	10.055	12.1637	1.46483
IMPGAME1N195981	46.6801	65.7129	71.0277	126.77	154.069	132.813	1.0122
IMPGAME1N54686	3.0715	4.0051	6.5685	1.9332	1.1856	1.5974	-1.74375
IMPGAME1N103442	3.2863	5.7271	39.7558	3.4947	2.5096	2.4514	-2.87477
IMPGAME1N91401	1.2749	1.0386	1.3269	0.3105	0.1119	0	-3.26335
IMPGAME1N104847	30.0035	28.4173	139.684	0.7824	10.5108	16.0368	-3.16479
IMPGAME1N108458	13.3089	7.1868	47.2954	1.0596	1.2159	7.8953	-3.05652
IMPGAME1N210113	0.4258	0.4109	0.2344	0.8109	0.9657	1.1106	1.33954
IMPGAME1N124494	2.6595	1.5181	1.5733	4.2309	4.0105	4.2119	1.00921
novel.7217	13.5648	24.9611	4.6524	5.1977	4.4788	3.4555	-1.74592
IMPGAME1N232739	54.2923	61.8112	72.8582	41.7241	32.4607	28.1504	-1.04453
novel.1480	3.4752	2.8064	3.4488	1.5218	1.7095	1.0359	-1.31579
IMPGAME1N159391	1.7554	1.4294	0.6552	0.345	0.54	0.4038	-1.61531
IMPGAME1N26967	224.429	148.492	466.35	110.564	104.475	96.2742	-1.66668
novel.6993	10.9924	7.8123	17.0666	70.4612	28.3849	38.4574	1.73647
novel.2169	1.0382	0.6864	1.1838	0.2149	0.2567	0.4217	-1.88067
IMPGAME1N45640	5.2586	4.902	3.2392	2.9028	1.0388	1.3679	-1.43763
IMPGAME1N67103	4.336	3.1524	4.0321	6.5117	9.8319	20.1311	1.51131
IMPGAME1N49870	67.4307	96.907	137.812	56.3528	42.8009	35.1598	-1.36198
IMPGAME1N24843	2.4128	1.3315	2.7901	0.2203	0.3328	0.7586	-2.51931
IMPGAME1N342601	1.5528	1.5856	0.6541	12.6281	4.0195	3.5571	2.33931
IMPGAME1N108334	3.715	5.4669	2.2769	8.233	7.472	9.5779	1.05733
IMPGAME1N101785	5.1377	5.8965	2.1349	1.7077	1.8075	2.4335	-1.20939
IMPGAME1N122103	17.4906	21.4654	32.3069	72.1087	57.2983	63.1472	1.24144
IMPGAME1N55039	18.2309	6.5806	64.1526	7.2835	5.0987	6.7431	-2.52746
IMPGAME1N214457	0.6844	1.1356	0.3844	3.9466	5.5022	1.9858	2.3121
IMPGAME1N10252	8.2745	7.274	2.682	2.9159	2.7049	1.826	-1.33437
IMPGAME1N63708	60.4963	73.2652	107.594	40.395	40.4258	40.1403	-1.18533
IMPGAME1N249613	3.988	4.5406	2.3242	2.1916	0.8501	1.4336	-1.37286
IMPGAME1N190253	1.2072	0.7011	1.2657	0.2707	0.4289	0.3011	-1.80149
IMPGAME1N30520	37.5194	23.9998	52.0887	13.4578	19.887	17.3522	-1.35552
IMPGAME1N4239	3.4433	8.8874	30.9618	1.3859	1.2505	4.567	-2.9121
IMPGAME1N81177	1.5839	2.0127	1.0033	3.3151	4.3518	3.1983	1.15966
IMPGAME1N240996	108.514	85.0551	166.02	68.0646	50.0478	36.024	-1.4144
IMPGAME1N7216	43.3182	37.1464	59.9062	21.3324	26.7138	24.7161	-1.12598
IMPGAME1N21924	0.7342	0.5276	0.0471	0.9251	1.6263	9.7592	3.21753
IMPGAME1N112607	451.756	306.026	1319.34	260.657	176.021	202.506	-1.97282
IMPGAME1N301376	4.7274	5.115	3.6946	11.731	6.0156	15.5627	1.18031
IMPGAME1N119342	7.2871	7.1249	21.2177	3.3442	2.6524	4.887	-1.97272
IMPGAME1N9741	700.23	803.12	1041.5	327.784	564.25	279.053	-1.2849
IMPGAME1N104957	1.717	0.0685	0.5425	0.0159	0.085	0	-4.48201
IMPGAME1N128729	8.3027	6.2346	3.5574	9.3768	14.4816	14.9444	1.02904
IMPGAME1N268649	1.7788	0	0.8109	0	0	0	-7.99031
IMPGAME1N232275	1.2587	0	1.6719	0	0.0145	0	-6.98135
IMPGAME1N244611	9.7559	8.8126	53.8698	6.942	4.3428	4.7928	-2.48992
IMPGAME1N83191	1.2884	0.5116	3.1239	0.4149	0.1465	0.2755	-2.84731
